# Supplementary material for: Impact of study design, contamination, and data characteristics on results and interpretation of microbiome studies
Source: mSystems. 2025 Aug 6;10(9):e00408-25. doi: 10.1128/msystems.00408-25 (PMC12456016; doi:10.1128/msystems.00408-25)
Supplement: File S1 — Code to generate and analyze simulated data. [file msystems.00408-25-s0001.txt]

Supplemental File 1. Code used to generate initial simulated datasets.
###Heritseq dataset generation. First three columns represent data characteristic parameters. Quoted text is code run in R statistical software.
sample	alpha	beta
10	10	0.1	rep.num <- c(10, 10); a0s <- round(runif(n = 10, min = 1, max = 10),0); sig2s <- runif(n = 10, min = 0.001, max = 0.1); phis <- runif(n = 10, min = 0.01, max = 50); nbData <- getReadMatrix.NB(rep.num, a0s, sig2s, phis); ps = phyloseq(otu_table(nbData, taxa_are_rows=TRUE), sample_data(sampledata));	pd_alpha <- estimate_richness(ps, split = TRUE, measures = c(Observed)); bind <- cbind(pd_alpha, sample_data(ps)); f1 <- bind$Group; results <- aov(Observed ~ f1, data=bind); summary(results); pval <- summary(results)[[1]][[Pr(>F)]]; rp = vector('expression', 3); rp[1] = substitute(paste(italic(pvalues)), list(MYOTHERVALUE = format(pval[1])))[2]; rp[2] = substitute(expression(italic(Group) == MYO…	quartz.save(alpha10_10_0.1.pdf, type=pdf);	write.table(capture.output(summary(results)), alpha_results10_10_0.1.txt);	ps_log2 <- transform_sample_counts(ps,log2); otu_table(ps_log2)[otu_table(ps_log2) < 0.0] <- 0.0; ps.dist <- as.data.frame(as.matrix(phyloseq::distance(ps, method=bray))); f1 <- sample_data(ps)$Group; pm <- adonis2(ps.dist ~ f1, permutations = 999); pval <- pm[[5]]; pd <- betadisper(as.dist(ps.dist), f1); eigen <- eigenvals(pd); pcoa1 <- capture.output(cat(PCoA1 (, scales::percent(eigen[PCoA1]/su…	quartz.save(beta10_10_0.1.pdf, type=pdf);	write.table(capture.output(pm), beta_results10_10_0.1.txt);	write.table(otu_table(ps), otu_table10_10_0.1.txt, sep=\t)
10	10	1	rep.num <- c(10, 10); a0s <- round(runif(n = 10, min = 1, max = 10),0); sig2s <- runif(n = 10, min = 0.001, max = 1); phis <- runif(n = 10, min = 0.01, max = 50); nbData <- getReadMatrix.NB(rep.num, a0s, sig2s, phis); ps = phyloseq(otu_table(nbData, taxa_are_rows=TRUE), sample_data(sampledata));	pd_alpha <- estimate_richness(ps, split = TRUE, measures = c(Observed)); bind <- cbind(pd_alpha, sample_data(ps)); f1 <- bind$Group; results <- aov(Observed ~ f1, data=bind); summary(results); pval <- summary(results)[[1]][[Pr(>F)]]; rp = vector('expression', 3); rp[1] = substitute(paste(italic(pvalues)), list(MYOTHERVALUE = format(pval[1])))[2]; rp[2] = substitute(expression(italic(Group) == MYO…	quartz.save(alpha10_10_1.pdf, type=pdf);	write.table(capture.output(summary(results)), alpha_results10_10_1.txt);	ps_log2 <- transform_sample_counts(ps,log2); otu_table(ps_log2)[otu_table(ps_log2) < 0.0] <- 0.0; ps.dist <- as.data.frame(as.matrix(phyloseq::distance(ps, method=bray))); f1 <- sample_data(ps)$Group; pm <- adonis2(ps.dist ~ f1, permutations = 999); pval <- pm[[5]]; pd <- betadisper(as.dist(ps.dist), f1); eigen <- eigenvals(pd); pcoa1 <- capture.output(cat(PCoA1 (, scales::percent(eigen[PCoA1]/su…	quartz.save(beta10_10_1.pdf, type=pdf);	write.table(capture.output(pm), beta_results10_10_1.txt);	write.table(otu_table(ps), otu_table10_10_1.txt, sep=\t)
10	10	10	rep.num <- c(10, 10); a0s <- round(runif(n = 10, min = 1, max = 10),0); sig2s <- runif(n = 10, min = 0.001, max = 10); phis <- runif(n = 10, min = 0.01, max = 50); nbData <- getReadMatrix.NB(rep.num, a0s, sig2s, phis); ps = phyloseq(otu_table(nbData, taxa_are_rows=TRUE), sample_data(sampledata));	pd_alpha <- estimate_richness(ps, split = TRUE, measures = c(Observed)); bind <- cbind(pd_alpha, sample_data(ps)); f1 <- bind$Group; results <- aov(Observed ~ f1, data=bind); summary(results); pval <- summary(results)[[1]][[Pr(>F)]]; rp = vector('expression', 3); rp[1] = substitute(paste(italic(pvalues)), list(MYOTHERVALUE = format(pval[1])))[2]; rp[2] = substitute(expression(italic(Group) == MYO…	quartz.save(alpha10_10_10.pdf, type=pdf);	write.table(capture.output(summary(results)), alpha_results10_10_10.txt);	ps_log2 <- transform_sample_counts(ps,log2); otu_table(ps_log2)[otu_table(ps_log2) < 0.0] <- 0.0; ps.dist <- as.data.frame(as.matrix(phyloseq::distance(ps, method=bray))); f1 <- sample_data(ps)$Group; pm <- adonis2(ps.dist ~ f1, permutations = 999); pval <- pm[[5]]; pd <- betadisper(as.dist(ps.dist), f1); eigen <- eigenvals(pd); pcoa1 <- capture.output(cat(PCoA1 (, scales::percent(eigen[PCoA1]/su…	quartz.save(beta10_10_10.pdf, type=pdf);	write.table(capture.output(pm), beta_results10_10_10.txt);	write.table(otu_table(ps), otu_table10_10_10.txt, sep=\t)
10	10	100	rep.num <- c(10, 10); a0s <- round(runif(n = 10, min = 1, max = 10),0); sig2s <- runif(n = 10, min = 0.001, max = 100); phis <- runif(n = 10, min = 0.01, max = 50); nbData <- getReadMatrix.NB(rep.num, a0s, sig2s, phis); ps = phyloseq(otu_table(nbData, taxa_are_rows=TRUE), sample_data(sampledata));	pd_alpha <- estimate_richness(ps, split = TRUE, measures = c(Observed)); bind <- cbind(pd_alpha, sample_data(ps)); f1 <- bind$Group; results <- aov(Observed ~ f1, data=bind); summary(results); pval <- summary(results)[[1]][[Pr(>F)]]; rp = vector('expression', 3); rp[1] = substitute(paste(italic(pvalues)), list(MYOTHERVALUE = format(pval[1])))[2]; rp[2] = substitute(expression(italic(Group) == MYO…	quartz.save(alpha10_10_100.pdf, type=pdf);	write.table(capture.output(summary(results)), alpha_results10_10_100.txt);	ps_log2 <- transform_sample_counts(ps,log2); otu_table(ps_log2)[otu_table(ps_log2) < 0.0] <- 0.0; ps.dist <- as.data.frame(as.matrix(phyloseq::distance(ps, method=bray))); f1 <- sample_data(ps)$Group; pm <- adonis2(ps.dist ~ f1, permutations = 999); pval <- pm[[5]]; pd <- betadisper(as.dist(ps.dist), f1); eigen <- eigenvals(pd); pcoa1 <- capture.output(cat(PCoA1 (, scales::percent(eigen[PCoA1]/su…	quartz.save(beta10_10_100.pdf, type=pdf);	write.table(capture.output(pm), beta_results10_10_100.txt);	write.table(otu_table(ps), otu_table10_10_100.txt, sep=\t)
10	10	50	rep.num <- c(10, 10); a0s <- round(runif(n = 10, min = 1, max = 10),0); sig2s <- runif(n = 10, min = 0.001, max = 50); phis <- runif(n = 10, min = 0.01, max = 50); nbData <- getReadMatrix.NB(rep.num, a0s, sig2s, phis); ps = phyloseq(otu_table(nbData, taxa_are_rows=TRUE), sample_data(sampledata));	pd_alpha <- estimate_richness(ps, split = TRUE, measures = c(Observed)); bind <- cbind(pd_alpha, sample_data(ps)); f1 <- bind$Group; results <- aov(Observed ~ f1, data=bind); summary(results); pval <- summary(results)[[1]][[Pr(>F)]]; rp = vector('expression', 3); rp[1] = substitute(paste(italic(pvalues)), list(MYOTHERVALUE = format(pval[1])))[2]; rp[2] = substitute(expression(italic(Group) == MYO…	quartz.save(alpha10_10_50.pdf, type=pdf);	write.table(capture.output(summary(results)), alpha_results10_10_50.txt);	ps_log2 <- transform_sample_counts(ps,log2); otu_table(ps_log2)[otu_table(ps_log2) < 0.0] <- 0.0; ps.dist <- as.data.frame(as.matrix(phyloseq::distance(ps, method=bray))); f1 <- sample_data(ps)$Group; pm <- adonis2(ps.dist ~ f1, permutations = 999); pval <- pm[[5]]; pd <- betadisper(as.dist(ps.dist), f1); eigen <- eigenvals(pd); pcoa1 <- capture.output(cat(PCoA1 (, scales::percent(eigen[PCoA1]/su…	quartz.save(beta10_10_50.pdf, type=pdf);	write.table(capture.output(pm), beta_results10_10_50.txt);	write.table(otu_table(ps), otu_table10_10_50.txt, sep=\t)
10	100	0.1	rep.num <- c(10, 10); a0s <- round(runif(n = 100, min = 1, max = 10),0); sig2s <- runif(n = 100, min = 0.001, max = 0.1); phis <- runif(n = 100, min = 0.01, max = 50); nbData <- getReadMatrix.NB(rep.num, a0s, sig2s, phis); ps = phyloseq(otu_table(nbData, taxa_are_rows=TRUE), sample_data(sampledata));	pd_alpha <- estimate_richness(ps, split = TRUE, measures = c(Observed)); bind <- cbind(pd_alpha, sample_data(ps)); f1 <- bind$Group; results <- aov(Observed ~ f1, data=bind); summary(results); pval <- summary(results)[[1]][[Pr(>F)]]; rp = vector('expression', 3); rp[1] = substitute(paste(italic(pvalues)), list(MYOTHERVALUE = format(pval[1])))[2]; rp[2] = substitute(expression(italic(Group) == MYO…	quartz.save(alpha10_100_0.1.pdf, type=pdf);	write.table(capture.output(summary(results)), alpha_results10_100_0.1.txt);	ps_log2 <- transform_sample_counts(ps,log2); otu_table(ps_log2)[otu_table(ps_log2) < 0.0] <- 0.0; ps.dist <- as.data.frame(as.matrix(phyloseq::distance(ps, method=bray))); f1 <- sample_data(ps)$Group; pm <- adonis2(ps.dist ~ f1, permutations = 999); pval <- pm[[5]]; pd <- betadisper(as.dist(ps.dist), f1); eigen <- eigenvals(pd); pcoa1 <- capture.output(cat(PCoA1 (, scales::percent(eigen[PCoA1]/su…	quartz.save(beta10_100_0.1.pdf, type=pdf);	write.table(capture.output(pm), beta_results10_100_0.1.txt);	write.table(otu_table(ps), otu_table10_100_0.1.txt, sep=\t)
10	100	1	rep.num <- c(10, 10); a0s <- round(runif(n = 100, min = 1, max = 10),0); sig2s <- runif(n = 100, min = 0.001, max = 1); phis <- runif(n = 100, min = 0.01, max = 50); nbData <- getReadMatrix.NB(rep.num, a0s, sig2s, phis); ps = phyloseq(otu_table(nbData, taxa_are_rows=TRUE), sample_data(sampledata));	pd_alpha <- estimate_richness(ps, split = TRUE, measures = c(Observed)); bind <- cbind(pd_alpha, sample_data(ps)); f1 <- bind$Group; results <- aov(Observed ~ f1, data=bind); summary(results); pval <- summary(results)[[1]][[Pr(>F)]]; rp = vector('expression', 3); rp[1] = substitute(paste(italic(pvalues)), list(MYOTHERVALUE = format(pval[1])))[2]; rp[2] = substitute(expression(italic(Group) == MYO…	quartz.save(alpha10_100_1.pdf, type=pdf);	write.table(capture.output(summary(results)), alpha_results10_100_1.txt);	ps_log2 <- transform_sample_counts(ps,log2); otu_table(ps_log2)[otu_table(ps_log2) < 0.0] <- 0.0; ps.dist <- as.data.frame(as.matrix(phyloseq::distance(ps, method=bray))); f1 <- sample_data(ps)$Group; pm <- adonis2(ps.dist ~ f1, permutations = 999); pval <- pm[[5]]; pd <- betadisper(as.dist(ps.dist), f1); eigen <- eigenvals(pd); pcoa1 <- capture.output(cat(PCoA1 (, scales::percent(eigen[PCoA1]/su…	quartz.save(beta10_100_1.pdf, type=pdf);	write.table(capture.output(pm), beta_results10_100_1.txt);	write.table(otu_table(ps), otu_table10_100_1.txt, sep=\t)
10	100	10	rep.num <- c(10, 10); a0s <- round(runif(n = 100, min = 1, max = 10),0); sig2s <- runif(n = 100, min = 0.001, max = 10); phis <- runif(n = 100, min = 0.01, max = 50); nbData <- getReadMatrix.NB(rep.num, a0s, sig2s, phis); ps = phyloseq(otu_table(nbData, taxa_are_rows=TRUE), sample_data(sampledata));	pd_alpha <- estimate_richness(ps, split = TRUE, measures = c(Observed)); bind <- cbind(pd_alpha, sample_data(ps)); f1 <- bind$Group; results <- aov(Observed ~ f1, data=bind); summary(results); pval <- summary(results)[[1]][[Pr(>F)]]; rp = vector('expression', 3); rp[1] = substitute(paste(italic(pvalues)), list(MYOTHERVALUE = format(pval[1])))[2]; rp[2] = substitute(expression(italic(Group) == MYO…	quartz.save(alpha10_100_10.pdf, type=pdf);	write.table(capture.output(summary(results)), alpha_results10_100_10.txt);	ps_log2 <- transform_sample_counts(ps,log2); otu_table(ps_log2)[otu_table(ps_log2) < 0.0] <- 0.0; ps.dist <- as.data.frame(as.matrix(phyloseq::distance(ps, method=bray))); f1 <- sample_data(ps)$Group; pm <- adonis2(ps.dist ~ f1, permutations = 999); pval <- pm[[5]]; pd <- betadisper(as.dist(ps.dist), f1); eigen <- eigenvals(pd); pcoa1 <- capture.output(cat(PCoA1 (, scales::percent(eigen[PCoA1]/su…	quartz.save(beta10_100_10.pdf, type=pdf);	write.table(capture.output(pm), beta_results10_100_10.txt);	write.table(otu_table(ps), otu_table10_100_10.txt, sep=\t)
10	100	100	rep.num <- c(10, 10); a0s <- round(runif(n = 100, min = 1, max = 10),0); sig2s <- runif(n = 100, min = 0.001, max = 100); phis <- runif(n = 100, min = 0.01, max = 50); nbData <- getReadMatrix.NB(rep.num, a0s, sig2s, phis); ps = phyloseq(otu_table(nbData, taxa_are_rows=TRUE), sample_data(sampledata));	pd_alpha <- estimate_richness(ps, split = TRUE, measures = c(Observed)); bind <- cbind(pd_alpha, sample_data(ps)); f1 <- bind$Group; results <- aov(Observed ~ f1, data=bind); summary(results); pval <- summary(results)[[1]][[Pr(>F)]]; rp = vector('expression', 3); rp[1] = substitute(paste(italic(pvalues)), list(MYOTHERVALUE = format(pval[1])))[2]; rp[2] = substitute(expression(italic(Group) == MYO…	quartz.save(alpha10_100_100.pdf, type=pdf);	write.table(capture.output(summary(results)), alpha_results10_100_100.txt);	ps_log2 <- transform_sample_counts(ps,log2); otu_table(ps_log2)[otu_table(ps_log2) < 0.0] <- 0.0; ps.dist <- as.data.frame(as.matrix(phyloseq::distance(ps, method=bray))); f1 <- sample_data(ps)$Group; pm <- adonis2(ps.dist ~ f1, permutations = 999); pval <- pm[[5]]; pd <- betadisper(as.dist(ps.dist), f1); eigen <- eigenvals(pd); pcoa1 <- capture.output(cat(PCoA1 (, scales::percent(eigen[PCoA1]/su…	quartz.save(beta10_100_100.pdf, type=pdf);	write.table(capture.output(pm), beta_results10_100_100.txt);	write.table(otu_table(ps), otu_table10_100_100.txt, sep=\t)
10	100	50	rep.num <- c(10, 10); a0s <- round(runif(n = 100, min = 1, max = 10),0); sig2s <- runif(n = 100, min = 0.001, max = 50); phis <- runif(n = 100, min = 0.01, max = 50); nbData <- getReadMatrix.NB(rep.num, a0s, sig2s, phis); ps = phyloseq(otu_table(nbData, taxa_are_rows=TRUE), sample_data(sampledata));	pd_alpha <- estimate_richness(ps, split = TRUE, measures = c(Observed)); bind <- cbind(pd_alpha, sample_data(ps)); f1 <- bind$Group; results <- aov(Observed ~ f1, data=bind); summary(results); pval <- summary(results)[[1]][[Pr(>F)]]; rp = vector('expression', 3); rp[1] = substitute(paste(italic(pvalues)), list(MYOTHERVALUE = format(pval[1])))[2]; rp[2] = substitute(expression(italic(Group) == MYO…	quartz.save(alpha10_100_50.pdf, type=pdf);	write.table(capture.output(summary(results)), alpha_results10_100_50.txt);	ps_log2 <- transform_sample_counts(ps,log2); otu_table(ps_log2)[otu_table(ps_log2) < 0.0] <- 0.0; ps.dist <- as.data.frame(as.matrix(phyloseq::distance(ps, method=bray))); f1 <- sample_data(ps)$Group; pm <- adonis2(ps.dist ~ f1, permutations = 999); pval <- pm[[5]]; pd <- betadisper(as.dist(ps.dist), f1); eigen <- eigenvals(pd); pcoa1 <- capture.output(cat(PCoA1 (, scales::percent(eigen[PCoA1]/su…	quartz.save(beta10_100_50.pdf, type=pdf);	write.table(capture.output(pm), beta_results10_100_50.txt);	write.table(otu_table(ps), otu_table10_100_50.txt, sep=\t)
10	1000	0.1	rep.num <- c(10, 10); a0s <- round(runif(n = 1000, min = 1, max = 10),0); sig2s <- runif(n = 1000, min = 0.001, max = 0.1); phis <- runif(n = 1000, min = 0.01, max = 50); nbData <- getReadMatrix.NB(rep.num, a0s, sig2s, phis); ps = phyloseq(otu_table(nbData, taxa_are_rows=TRUE), sample_data(sampledata));	pd_alpha <- estimate_richness(ps, split = TRUE, measures = c(Observed)); bind <- cbind(pd_alpha, sample_data(ps)); f1 <- bind$Group; results <- aov(Observed ~ f1, data=bind); summary(results); pval <- summary(results)[[1]][[Pr(>F)]]; rp = vector('expression', 3); rp[1] = substitute(paste(italic(pvalues)), list(MYOTHERVALUE = format(pval[1])))[2]; rp[2] = substitute(expression(italic(Group) == MYO…	quartz.save(alpha10_1000_0.1.pdf, type=pdf);	write.table(capture.output(summary(results)), alpha_results10_1000_0.1.txt);	ps_log2 <- transform_sample_counts(ps,log2); otu_table(ps_log2)[otu_table(ps_log2) < 0.0] <- 0.0; ps.dist <- as.data.frame(as.matrix(phyloseq::distance(ps, method=bray))); f1 <- sample_data(ps)$Group; pm <- adonis2(ps.dist ~ f1, permutations = 999); pval <- pm[[5]]; pd <- betadisper(as.dist(ps.dist), f1); eigen <- eigenvals(pd); pcoa1 <- capture.output(cat(PCoA1 (, scales::percent(eigen[PCoA1]/su…	quartz.save(beta10_1000_0.1.pdf, type=pdf);	write.table(capture.output(pm), beta_results10_1000_0.1.txt);	write.table(otu_table(ps), otu_table10_1000_0.1.txt, sep=\t)
10	1000	1	rep.num <- c(10, 10); a0s <- round(runif(n = 1000, min = 1, max = 10),0); sig2s <- runif(n = 1000, min = 0.001, max = 1); phis <- runif(n = 1000, min = 0.01, max = 50); nbData <- getReadMatrix.NB(rep.num, a0s, sig2s, phis); ps = phyloseq(otu_table(nbData, taxa_are_rows=TRUE), sample_data(sampledata));	pd_alpha <- estimate_richness(ps, split = TRUE, measures = c(Observed)); bind <- cbind(pd_alpha, sample_data(ps)); f1 <- bind$Group; results <- aov(Observed ~ f1, data=bind); summary(results); pval <- summary(results)[[1]][[Pr(>F)]]; rp = vector('expression', 3); rp[1] = substitute(paste(italic(pvalues)), list(MYOTHERVALUE = format(pval[1])))[2]; rp[2] = substitute(expression(italic(Group) == MYO…	quartz.save(alpha10_1000_1.pdf, type=pdf);	write.table(capture.output(summary(results)), alpha_results10_1000_1.txt);	ps_log2 <- transform_sample_counts(ps,log2); otu_table(ps_log2)[otu_table(ps_log2) < 0.0] <- 0.0; ps.dist <- as.data.frame(as.matrix(phyloseq::distance(ps, method=bray))); f1 <- sample_data(ps)$Group; pm <- adonis2(ps.dist ~ f1, permutations = 999); pval <- pm[[5]]; pd <- betadisper(as.dist(ps.dist), f1); eigen <- eigenvals(pd); pcoa1 <- capture.output(cat(PCoA1 (, scales::percent(eigen[PCoA1]/su…	quartz.save(beta10_1000_1.pdf, type=pdf);	write.table(capture.output(pm), beta_results10_1000_1.txt);	write.table(otu_table(ps), otu_table10_1000_1.txt, sep=\t)
10	1000	10	rep.num <- c(10, 10); a0s <- round(runif(n = 1000, min = 1, max = 10),0); sig2s <- runif(n = 1000, min = 0.001, max = 10); phis <- runif(n = 1000, min = 0.01, max = 50); nbData <- getReadMatrix.NB(rep.num, a0s, sig2s, phis); ps = phyloseq(otu_table(nbData, taxa_are_rows=TRUE), sample_data(sampledata));	pd_alpha <- estimate_richness(ps, split = TRUE, measures = c(Observed)); bind <- cbind(pd_alpha, sample_data(ps)); f1 <- bind$Group; results <- aov(Observed ~ f1, data=bind); summary(results); pval <- summary(results)[[1]][[Pr(>F)]]; rp = vector('expression', 3); rp[1] = substitute(paste(italic(pvalues)), list(MYOTHERVALUE = format(pval[1])))[2]; rp[2] = substitute(expression(italic(Group) == MYO…	quartz.save(alpha10_1000_10.pdf, type=pdf);	write.table(capture.output(summary(results)), alpha_results10_1000_10.txt);	ps_log2 <- transform_sample_counts(ps,log2); otu_table(ps_log2)[otu_table(ps_log2) < 0.0] <- 0.0; ps.dist <- as.data.frame(as.matrix(phyloseq::distance(ps, method=bray))); f1 <- sample_data(ps)$Group; pm <- adonis2(ps.dist ~ f1, permutations = 999); pval <- pm[[5]]; pd <- betadisper(as.dist(ps.dist), f1); eigen <- eigenvals(pd); pcoa1 <- capture.output(cat(PCoA1 (, scales::percent(eigen[PCoA1]/su…	quartz.save(beta10_1000_10.pdf, type=pdf);	write.table(capture.output(pm), beta_results10_1000_10.txt);	write.table(otu_table(ps), otu_table10_1000_10.txt, sep=\t)
10	1000	100	rep.num <- c(10, 10); a0s <- round(runif(n = 1000, min = 1, max = 10),0); sig2s <- runif(n = 1000, min = 0.001, max = 100); phis <- runif(n = 1000, min = 0.01, max = 50); nbData <- getReadMatrix.NB(rep.num, a0s, sig2s, phis); ps = phyloseq(otu_table(nbData, taxa_are_rows=TRUE), sample_data(sampledata));	pd_alpha <- estimate_richness(ps, split = TRUE, measures = c(Observed)); bind <- cbind(pd_alpha, sample_data(ps)); f1 <- bind$Group; results <- aov(Observed ~ f1, data=bind); summary(results); pval <- summary(results)[[1]][[Pr(>F)]]; rp = vector('expression', 3); rp[1] = substitute(paste(italic(pvalues)), list(MYOTHERVALUE = format(pval[1])))[2]; rp[2] = substitute(expression(italic(Group) == MYO…	quartz.save(alpha10_1000_100.pdf, type=pdf);	write.table(capture.output(summary(results)), alpha_results10_1000_100.txt);	ps_log2 <- transform_sample_counts(ps,log2); otu_table(ps_log2)[otu_table(ps_log2) < 0.0] <- 0.0; ps.dist <- as.data.frame(as.matrix(phyloseq::distance(ps, method=bray))); f1 <- sample_data(ps)$Group; pm <- adonis2(ps.dist ~ f1, permutations = 999); pval <- pm[[5]]; pd <- betadisper(as.dist(ps.dist), f1); eigen <- eigenvals(pd); pcoa1 <- capture.output(cat(PCoA1 (, scales::percent(eigen[PCoA1]/su…	quartz.save(beta10_1000_100.pdf, type=pdf);	write.table(capture.output(pm), beta_results10_1000_100.txt);	write.table(otu_table(ps), otu_table10_1000_100.txt, sep=\t)
10	1000	50	rep.num <- c(10, 10); a0s <- round(runif(n = 1000, min = 1, max = 10),0); sig2s <- runif(n = 1000, min = 0.001, max = 50); phis <- runif(n = 1000, min = 0.01, max = 50); nbData <- getReadMatrix.NB(rep.num, a0s, sig2s, phis); ps = phyloseq(otu_table(nbData, taxa_are_rows=TRUE), sample_data(sampledata));	pd_alpha <- estimate_richness(ps, split = TRUE, measures = c(Observed)); bind <- cbind(pd_alpha, sample_data(ps)); f1 <- bind$Group; results <- aov(Observed ~ f1, data=bind); summary(results); pval <- summary(results)[[1]][[Pr(>F)]]; rp = vector('expression', 3); rp[1] = substitute(paste(italic(pvalues)), list(MYOTHERVALUE = format(pval[1])))[2]; rp[2] = substitute(expression(italic(Group) == MYO…	quartz.save(alpha10_1000_50.pdf, type=pdf);	write.table(capture.output(summary(results)), alpha_results10_1000_50.txt);	ps_log2 <- transform_sample_counts(ps,log2); otu_table(ps_log2)[otu_table(ps_log2) < 0.0] <- 0.0; ps.dist <- as.data.frame(as.matrix(phyloseq::distance(ps, method=bray))); f1 <- sample_data(ps)$Group; pm <- adonis2(ps.dist ~ f1, permutations = 999); pval <- pm[[5]]; pd <- betadisper(as.dist(ps.dist), f1); eigen <- eigenvals(pd); pcoa1 <- capture.output(cat(PCoA1 (, scales::percent(eigen[PCoA1]/su…	quartz.save(beta10_1000_50.pdf, type=pdf);	write.table(capture.output(pm), beta_results10_1000_50.txt);	write.table(otu_table(ps), otu_table10_1000_50.txt, sep=\t)
10	2000	0.1	rep.num <- c(10, 10); a0s <- round(runif(n = 2000, min = 1, max = 10),0); sig2s <- runif(n = 2000, min = 0.001, max = 0.1); phis <- runif(n = 2000, min = 0.01, max = 50); nbData <- getReadMatrix.NB(rep.num, a0s, sig2s, phis); ps = phyloseq(otu_table(nbData, taxa_are_rows=TRUE), sample_data(sampledata));	pd_alpha <- estimate_richness(ps, split = TRUE, measures = c(Observed)); bind <- cbind(pd_alpha, sample_data(ps)); f1 <- bind$Group; results <- aov(Observed ~ f1, data=bind); summary(results); pval <- summary(results)[[1]][[Pr(>F)]]; rp = vector('expression', 3); rp[1] = substitute(paste(italic(pvalues)), list(MYOTHERVALUE = format(pval[1])))[2]; rp[2] = substitute(expression(italic(Group) == MYO…	quartz.save(alpha10_2000_0.1.pdf, type=pdf);	write.table(capture.output(summary(results)), alpha_results10_2000_0.1.txt);	ps_log2 <- transform_sample_counts(ps,log2); otu_table(ps_log2)[otu_table(ps_log2) < 0.0] <- 0.0; ps.dist <- as.data.frame(as.matrix(phyloseq::distance(ps, method=bray))); f1 <- sample_data(ps)$Group; pm <- adonis2(ps.dist ~ f1, permutations = 999); pval <- pm[[5]]; pd <- betadisper(as.dist(ps.dist), f1); eigen <- eigenvals(pd); pcoa1 <- capture.output(cat(PCoA1 (, scales::percent(eigen[PCoA1]/su…	quartz.save(beta10_2000_0.1.pdf, type=pdf);	write.table(capture.output(pm), beta_results10_2000_0.1.txt);	write.table(otu_table(ps), otu_table10_2000_0.1.txt, sep=\t)
10	2000	1	rep.num <- c(10, 10); a0s <- round(runif(n = 2000, min = 1, max = 10),0); sig2s <- runif(n = 2000, min = 0.001, max = 1); phis <- runif(n = 2000, min = 0.01, max = 50); nbData <- getReadMatrix.NB(rep.num, a0s, sig2s, phis); ps = phyloseq(otu_table(nbData, taxa_are_rows=TRUE), sample_data(sampledata));	pd_alpha <- estimate_richness(ps, split = TRUE, measures = c(Observed)); bind <- cbind(pd_alpha, sample_data(ps)); f1 <- bind$Group; results <- aov(Observed ~ f1, data=bind); summary(results); pval <- summary(results)[[1]][[Pr(>F)]]; rp = vector('expression', 3); rp[1] = substitute(paste(italic(pvalues)), list(MYOTHERVALUE = format(pval[1])))[2]; rp[2] = substitute(expression(italic(Group) == MYO…	quartz.save(alpha10_2000_1.pdf, type=pdf);	write.table(capture.output(summary(results)), alpha_results10_2000_1.txt);	ps_log2 <- transform_sample_counts(ps,log2); otu_table(ps_log2)[otu_table(ps_log2) < 0.0] <- 0.0; ps.dist <- as.data.frame(as.matrix(phyloseq::distance(ps, method=bray))); f1 <- sample_data(ps)$Group; pm <- adonis2(ps.dist ~ f1, permutations = 999); pval <- pm[[5]]; pd <- betadisper(as.dist(ps.dist), f1); eigen <- eigenvals(pd); pcoa1 <- capture.output(cat(PCoA1 (, scales::percent(eigen[PCoA1]/su…	quartz.save(beta10_2000_1.pdf, type=pdf);	write.table(capture.output(pm), beta_results10_2000_1.txt);	write.table(otu_table(ps), otu_table10_2000_1.txt, sep=\t)
10	2000	10	rep.num <- c(10, 10); a0s <- round(runif(n = 2000, min = 1, max = 10),0); sig2s <- runif(n = 2000, min = 0.001, max = 10); phis <- runif(n = 2000, min = 0.01, max = 50); nbData <- getReadMatrix.NB(rep.num, a0s, sig2s, phis); ps = phyloseq(otu_table(nbData, taxa_are_rows=TRUE), sample_data(sampledata));	pd_alpha <- estimate_richness(ps, split = TRUE, measures = c(Observed)); bind <- cbind(pd_alpha, sample_data(ps)); f1 <- bind$Group; results <- aov(Observed ~ f1, data=bind); summary(results); pval <- summary(results)[[1]][[Pr(>F)]]; rp = vector('expression', 3); rp[1] = substitute(paste(italic(pvalues)), list(MYOTHERVALUE = format(pval[1])))[2]; rp[2] = substitute(expression(italic(Group) == MYO…	quartz.save(alpha10_2000_10.pdf, type=pdf);	write.table(capture.output(summary(results)), alpha_results10_2000_10.txt);	ps_log2 <- transform_sample_counts(ps,log2); otu_table(ps_log2)[otu_table(ps_log2) < 0.0] <- 0.0; ps.dist <- as.data.frame(as.matrix(phyloseq::distance(ps, method=bray))); f1 <- sample_data(ps)$Group; pm <- adonis2(ps.dist ~ f1, permutations = 999); pval <- pm[[5]]; pd <- betadisper(as.dist(ps.dist), f1); eigen <- eigenvals(pd); pcoa1 <- capture.output(cat(PCoA1 (, scales::percent(eigen[PCoA1]/su…	quartz.save(beta10_2000_10.pdf, type=pdf);	write.table(capture.output(pm), beta_results10_2000_10.txt);	write.table(otu_table(ps), otu_table10_2000_10.txt, sep=\t)
10	2000	100	rep.num <- c(10, 10); a0s <- round(runif(n = 2000, min = 1, max = 10),0); sig2s <- runif(n = 2000, min = 0.001, max = 100); phis <- runif(n = 2000, min = 0.01, max = 50); nbData <- getReadMatrix.NB(rep.num, a0s, sig2s, phis); ps = phyloseq(otu_table(nbData, taxa_are_rows=TRUE), sample_data(sampledata));	pd_alpha <- estimate_richness(ps, split = TRUE, measures = c(Observed)); bind <- cbind(pd_alpha, sample_data(ps)); f1 <- bind$Group; results <- aov(Observed ~ f1, data=bind); summary(results); pval <- summary(results)[[1]][[Pr(>F)]]; rp = vector('expression', 3); rp[1] = substitute(paste(italic(pvalues)), list(MYOTHERVALUE = format(pval[1])))[2]; rp[2] = substitute(expression(italic(Group) == MYO…	quartz.save(alpha10_2000_100.pdf, type=pdf);	write.table(capture.output(summary(results)), alpha_results10_2000_100.txt);	ps_log2 <- transform_sample_counts(ps,log2); otu_table(ps_log2)[otu_table(ps_log2) < 0.0] <- 0.0; ps.dist <- as.data.frame(as.matrix(phyloseq::distance(ps, method=bray))); f1 <- sample_data(ps)$Group; pm <- adonis2(ps.dist ~ f1, permutations = 999); pval <- pm[[5]]; pd <- betadisper(as.dist(ps.dist), f1); eigen <- eigenvals(pd); pcoa1 <- capture.output(cat(PCoA1 (, scales::percent(eigen[PCoA1]/su…	quartz.save(beta10_2000_100.pdf, type=pdf);	write.table(capture.output(pm), beta_results10_2000_100.txt);	write.table(otu_table(ps), otu_table10_2000_100.txt, sep=\t)
10	2000	50	rep.num <- c(10, 10); a0s <- round(runif(n = 2000, min = 1, max = 10),0); sig2s <- runif(n = 2000, min = 0.001, max = 50); phis <- runif(n = 2000, min = 0.01, max = 50); nbData <- getReadMatrix.NB(rep.num, a0s, sig2s, phis); ps = phyloseq(otu_table(nbData, taxa_are_rows=TRUE), sample_data(sampledata));	pd_alpha <- estimate_richness(ps, split = TRUE, measures = c(Observed)); bind <- cbind(pd_alpha, sample_data(ps)); f1 <- bind$Group; results <- aov(Observed ~ f1, data=bind); summary(results); pval <- summary(results)[[1]][[Pr(>F)]]; rp = vector('expression', 3); rp[1] = substitute(paste(italic(pvalues)), list(MYOTHERVALUE = format(pval[1])))[2]; rp[2] = substitute(expression(italic(Group) == MYO…	quartz.save(alpha10_2000_50.pdf, type=pdf);	write.table(capture.output(summary(results)), alpha_results10_2000_50.txt);	ps_log2 <- transform_sample_counts(ps,log2); otu_table(ps_log2)[otu_table(ps_log2) < 0.0] <- 0.0; ps.dist <- as.data.frame(as.matrix(phyloseq::distance(ps, method=bray))); f1 <- sample_data(ps)$Group; pm <- adonis2(ps.dist ~ f1, permutations = 999); pval <- pm[[5]]; pd <- betadisper(as.dist(ps.dist), f1); eigen <- eigenvals(pd); pcoa1 <- capture.output(cat(PCoA1 (, scales::percent(eigen[PCoA1]/su…	quartz.save(beta10_2000_50.pdf, type=pdf);	write.table(capture.output(pm), beta_results10_2000_50.txt);	write.table(otu_table(ps), otu_table10_2000_50.txt, sep=\t)
10	5000	0.1	rep.num <- c(10, 10); a0s <- round(runif(n = 5000, min = 1, max = 10),0); sig2s <- runif(n = 5000, min = 0.001, max = 0.1); phis <- runif(n = 5000, min = 0.01, max = 50); nbData <- getReadMatrix.NB(rep.num, a0s, sig2s, phis); ps = phyloseq(otu_table(nbData, taxa_are_rows=TRUE), sample_data(sampledata));	pd_alpha <- estimate_richness(ps, split = TRUE, measures = c(Observed)); bind <- cbind(pd_alpha, sample_data(ps)); f1 <- bind$Group; results <- aov(Observed ~ f1, data=bind); summary(results); pval <- summary(results)[[1]][[Pr(>F)]]; rp = vector('expression', 3); rp[1] = substitute(paste(italic(pvalues)), list(MYOTHERVALUE = format(pval[1])))[2]; rp[2] = substitute(expression(italic(Group) == MYO…	quartz.save(alpha10_5000_0.1.pdf, type=pdf);	write.table(capture.output(summary(results)), alpha_results10_5000_0.1.txt);	ps_log2 <- transform_sample_counts(ps,log2); otu_table(ps_log2)[otu_table(ps_log2) < 0.0] <- 0.0; ps.dist <- as.data.frame(as.matrix(phyloseq::distance(ps, method=bray))); f1 <- sample_data(ps)$Group; pm <- adonis2(ps.dist ~ f1, permutations = 999); pval <- pm[[5]]; pd <- betadisper(as.dist(ps.dist), f1); eigen <- eigenvals(pd); pcoa1 <- capture.output(cat(PCoA1 (, scales::percent(eigen[PCoA1]/su…	quartz.save(beta10_5000_0.1.pdf, type=pdf);	write.table(capture.output(pm), beta_results10_5000_0.1.txt);	write.table(otu_table(ps), otu_table10_5000_0.1.txt, sep=\t)
10	5000	1	rep.num <- c(10, 10); a0s <- round(runif(n = 5000, min = 1, max = 10),0); sig2s <- runif(n = 5000, min = 0.001, max = 1); phis <- runif(n = 5000, min = 0.01, max = 50); nbData <- getReadMatrix.NB(rep.num, a0s, sig2s, phis); ps = phyloseq(otu_table(nbData, taxa_are_rows=TRUE), sample_data(sampledata));	pd_alpha <- estimate_richness(ps, split = TRUE, measures = c(Observed)); bind <- cbind(pd_alpha, sample_data(ps)); f1 <- bind$Group; results <- aov(Observed ~ f1, data=bind); summary(results); pval <- summary(results)[[1]][[Pr(>F)]]; rp = vector('expression', 3); rp[1] = substitute(paste(italic(pvalues)), list(MYOTHERVALUE = format(pval[1])))[2]; rp[2] = substitute(expression(italic(Group) == MYO…	quartz.save(alpha10_5000_1.pdf, type=pdf);	write.table(capture.output(summary(results)), alpha_results10_5000_1.txt);	ps_log2 <- transform_sample_counts(ps,log2); otu_table(ps_log2)[otu_table(ps_log2) < 0.0] <- 0.0; ps.dist <- as.data.frame(as.matrix(phyloseq::distance(ps, method=bray))); f1 <- sample_data(ps)$Group; pm <- adonis2(ps.dist ~ f1, permutations = 999); pval <- pm[[5]]; pd <- betadisper(as.dist(ps.dist), f1); eigen <- eigenvals(pd); pcoa1 <- capture.output(cat(PCoA1 (, scales::percent(eigen[PCoA1]/su…	quartz.save(beta10_5000_1.pdf, type=pdf);	write.table(capture.output(pm), beta_results10_5000_1.txt);	write.table(otu_table(ps), otu_table10_5000_1.txt, sep=\t)
10	5000	10	rep.num <- c(10, 10); a0s <- round(runif(n = 5000, min = 1, max = 10),0); sig2s <- runif(n = 5000, min = 0.001, max = 10); phis <- runif(n = 5000, min = 0.01, max = 50); nbData <- getReadMatrix.NB(rep.num, a0s, sig2s, phis); ps = phyloseq(otu_table(nbData, taxa_are_rows=TRUE), sample_data(sampledata));	pd_alpha <- estimate_richness(ps, split = TRUE, measures = c(Observed)); bind <- cbind(pd_alpha, sample_data(ps)); f1 <- bind$Group; results <- aov(Observed ~ f1, data=bind); summary(results); pval <- summary(results)[[1]][[Pr(>F)]]; rp = vector('expression', 3); rp[1] = substitute(paste(italic(pvalues)), list(MYOTHERVALUE = format(pval[1])))[2]; rp[2] = substitute(expression(italic(Group) == MYO…	quartz.save(alpha10_5000_10.pdf, type=pdf);	write.table(capture.output(summary(results)), alpha_results10_5000_10.txt);	ps_log2 <- transform_sample_counts(ps,log2); otu_table(ps_log2)[otu_table(ps_log2) < 0.0] <- 0.0; ps.dist <- as.data.frame(as.matrix(phyloseq::distance(ps, method=bray))); f1 <- sample_data(ps)$Group; pm <- adonis2(ps.dist ~ f1, permutations = 999); pval <- pm[[5]]; pd <- betadisper(as.dist(ps.dist), f1); eigen <- eigenvals(pd); pcoa1 <- capture.output(cat(PCoA1 (, scales::percent(eigen[PCoA1]/su…	quartz.save(beta10_5000_10.pdf, type=pdf);	write.table(capture.output(pm), beta_results10_5000_10.txt);	write.table(otu_table(ps), otu_table10_5000_10.txt, sep=\t)
10	5000	100	rep.num <- c(10, 10); a0s <- round(runif(n = 5000, min = 1, max = 10),0); sig2s <- runif(n = 5000, min = 0.001, max = 100); phis <- runif(n = 5000, min = 0.01, max = 50); nbData <- getReadMatrix.NB(rep.num, a0s, sig2s, phis); ps = phyloseq(otu_table(nbData, taxa_are_rows=TRUE), sample_data(sampledata));	pd_alpha <- estimate_richness(ps, split = TRUE, measures = c(Observed)); bind <- cbind(pd_alpha, sample_data(ps)); f1 <- bind$Group; results <- aov(Observed ~ f1, data=bind); summary(results); pval <- summary(results)[[1]][[Pr(>F)]]; rp = vector('expression', 3); rp[1] = substitute(paste(italic(pvalues)), list(MYOTHERVALUE = format(pval[1])))[2]; rp[2] = substitute(expression(italic(Group) == MYO…	quartz.save(alpha10_5000_100.pdf, type=pdf);	write.table(capture.output(summary(results)), alpha_results10_5000_100.txt);	ps_log2 <- transform_sample_counts(ps,log2); otu_table(ps_log2)[otu_table(ps_log2) < 0.0] <- 0.0; ps.dist <- as.data.frame(as.matrix(phyloseq::distance(ps, method=bray))); f1 <- sample_data(ps)$Group; pm <- adonis2(ps.dist ~ f1, permutations = 999); pval <- pm[[5]]; pd <- betadisper(as.dist(ps.dist), f1); eigen <- eigenvals(pd); pcoa1 <- capture.output(cat(PCoA1 (, scales::percent(eigen[PCoA1]/su…	quartz.save(beta10_5000_100.pdf, type=pdf);	write.table(capture.output(pm), beta_results10_5000_100.txt);	write.table(otu_table(ps), otu_table10_5000_100.txt, sep=\t)
10	5000	50	rep.num <- c(10, 10); a0s <- round(runif(n = 5000, min = 1, max = 10),0); sig2s <- runif(n = 5000, min = 0.001, max = 50); phis <- runif(n = 5000, min = 0.01, max = 50); nbData <- getReadMatrix.NB(rep.num, a0s, sig2s, phis); ps = phyloseq(otu_table(nbData, taxa_are_rows=TRUE), sample_data(sampledata));	pd_alpha <- estimate_richness(ps, split = TRUE, measures = c(Observed)); bind <- cbind(pd_alpha, sample_data(ps)); f1 <- bind$Group; results <- aov(Observed ~ f1, data=bind); summary(results); pval <- summary(results)[[1]][[Pr(>F)]]; rp = vector('expression', 3); rp[1] = substitute(paste(italic(pvalues)), list(MYOTHERVALUE = format(pval[1])))[2]; rp[2] = substitute(expression(italic(Group) == MYO…	quartz.save(alpha10_5000_50.pdf, type=pdf);	write.table(capture.output(summary(results)), alpha_results10_5000_50.txt);	ps_log2 <- transform_sample_counts(ps,log2); otu_table(ps_log2)[otu_table(ps_log2) < 0.0] <- 0.0; ps.dist <- as.data.frame(as.matrix(phyloseq::distance(ps, method=bray))); f1 <- sample_data(ps)$Group; pm <- adonis2(ps.dist ~ f1, permutations = 999); pval <- pm[[5]]; pd <- betadisper(as.dist(ps.dist), f1); eigen <- eigenvals(pd); pcoa1 <- capture.output(cat(PCoA1 (, scales::percent(eigen[PCoA1]/su…	quartz.save(beta10_5000_50.pdf, type=pdf);	write.table(capture.output(pm), beta_results10_5000_50.txt);	write.table(otu_table(ps), otu_table10_5000_50.txt, sep=\t)
120	10	0.1	rep.num <- c(120, 120); a0s <- round(runif(n = 10, min = 1, max = 10),0); sig2s <- runif(n = 10, min = 0.001, max = 0.1); phis <- runif(n = 10, min = 0.01, max = 50); nbData <- getReadMatrix.NB(rep.num, a0s, sig2s, phis); ps = phyloseq(otu_table(nbData, taxa_are_rows=TRUE), sample_data(sampledata));	pd_alpha <- estimate_richness(ps, split = TRUE, measures = c(Observed)); bind <- cbind(pd_alpha, sample_data(ps)); f1 <- bind$Group; results <- aov(Observed ~ f1, data=bind); summary(results); pval <- summary(results)[[1]][[Pr(>F)]]; rp = vector('expression', 3); rp[1] = substitute(paste(italic(pvalues)), list(MYOTHERVALUE = format(pval[1])))[2]; rp[2] = substitute(expression(italic(Group) == MYO…	quartz.save(alpha120_10_0.1.pdf, type=pdf);	write.table(capture.output(summary(results)), alpha_results120_10_0.1.txt);	ps_log2 <- transform_sample_counts(ps,log2); otu_table(ps_log2)[otu_table(ps_log2) < 0.0] <- 0.0; ps.dist <- as.data.frame(as.matrix(phyloseq::distance(ps, method=bray))); f1 <- sample_data(ps)$Group; pm <- adonis2(ps.dist ~ f1, permutations = 999); pval <- pm[[5]]; pd <- betadisper(as.dist(ps.dist), f1); eigen <- eigenvals(pd); pcoa1 <- capture.output(cat(PCoA1 (, scales::percent(eigen[PCoA1]/su…	quartz.save(beta120_10_0.1.pdf, type=pdf);	write.table(capture.output(pm), beta_results120_10_0.1.txt);	write.table(otu_table(ps), otu_table120_10_0.1.txt, sep=\t)
120	10	1	rep.num <- c(120, 120); a0s <- round(runif(n = 10, min = 1, max = 10),0); sig2s <- runif(n = 10, min = 0.001, max = 1); phis <- runif(n = 10, min = 0.01, max = 50); nbData <- getReadMatrix.NB(rep.num, a0s, sig2s, phis); ps = phyloseq(otu_table(nbData, taxa_are_rows=TRUE), sample_data(sampledata));	pd_alpha <- estimate_richness(ps, split = TRUE, measures = c(Observed)); bind <- cbind(pd_alpha, sample_data(ps)); f1 <- bind$Group; results <- aov(Observed ~ f1, data=bind); summary(results); pval <- summary(results)[[1]][[Pr(>F)]]; rp = vector('expression', 3); rp[1] = substitute(paste(italic(pvalues)), list(MYOTHERVALUE = format(pval[1])))[2]; rp[2] = substitute(expression(italic(Group) == MYO…	quartz.save(alpha120_10_1.pdf, type=pdf);	write.table(capture.output(summary(results)), alpha_results120_10_1.txt);	ps_log2 <- transform_sample_counts(ps,log2); otu_table(ps_log2)[otu_table(ps_log2) < 0.0] <- 0.0; ps.dist <- as.data.frame(as.matrix(phyloseq::distance(ps, method=bray))); f1 <- sample_data(ps)$Group; pm <- adonis2(ps.dist ~ f1, permutations = 999); pval <- pm[[5]]; pd <- betadisper(as.dist(ps.dist), f1); eigen <- eigenvals(pd); pcoa1 <- capture.output(cat(PCoA1 (, scales::percent(eigen[PCoA1]/su…	quartz.save(beta120_10_1.pdf, type=pdf);	write.table(capture.output(pm), beta_results120_10_1.txt);	write.table(otu_table(ps), otu_table120_10_1.txt, sep=\t)
120	10	10	rep.num <- c(120, 120); a0s <- round(runif(n = 10, min = 1, max = 10),0); sig2s <- runif(n = 10, min = 0.001, max = 10); phis <- runif(n = 10, min = 0.01, max = 50); nbData <- getReadMatrix.NB(rep.num, a0s, sig2s, phis); ps = phyloseq(otu_table(nbData, taxa_are_rows=TRUE), sample_data(sampledata));	pd_alpha <- estimate_richness(ps, split = TRUE, measures = c(Observed)); bind <- cbind(pd_alpha, sample_data(ps)); f1 <- bind$Group; results <- aov(Observed ~ f1, data=bind); summary(results); pval <- summary(results)[[1]][[Pr(>F)]]; rp = vector('expression', 3); rp[1] = substitute(paste(italic(pvalues)), list(MYOTHERVALUE = format(pval[1])))[2]; rp[2] = substitute(expression(italic(Group) == MYO…	quartz.save(alpha120_10_10.pdf, type=pdf);	write.table(capture.output(summary(results)), alpha_results120_10_10.txt);	ps_log2 <- transform_sample_counts(ps,log2); otu_table(ps_log2)[otu_table(ps_log2) < 0.0] <- 0.0; ps.dist <- as.data.frame(as.matrix(phyloseq::distance(ps, method=bray))); f1 <- sample_data(ps)$Group; pm <- adonis2(ps.dist ~ f1, permutations = 999); pval <- pm[[5]]; pd <- betadisper(as.dist(ps.dist), f1); eigen <- eigenvals(pd); pcoa1 <- capture.output(cat(PCoA1 (, scales::percent(eigen[PCoA1]/su…	quartz.save(beta120_10_10.pdf, type=pdf);	write.table(capture.output(pm), beta_results120_10_10.txt);	write.table(otu_table(ps), otu_table120_10_10.txt, sep=\t)
120	10	100	rep.num <- c(120, 120); a0s <- round(runif(n = 10, min = 1, max = 10),0); sig2s <- runif(n = 10, min = 0.001, max = 100); phis <- runif(n = 10, min = 0.01, max = 50); nbData <- getReadMatrix.NB(rep.num, a0s, sig2s, phis); ps = phyloseq(otu_table(nbData, taxa_are_rows=TRUE), sample_data(sampledata));	pd_alpha <- estimate_richness(ps, split = TRUE, measures = c(Observed)); bind <- cbind(pd_alpha, sample_data(ps)); f1 <- bind$Group; results <- aov(Observed ~ f1, data=bind); summary(results); pval <- summary(results)[[1]][[Pr(>F)]]; rp = vector('expression', 3); rp[1] = substitute(paste(italic(pvalues)), list(MYOTHERVALUE = format(pval[1])))[2]; rp[2] = substitute(expression(italic(Group) == MYO…	quartz.save(alpha120_10_100.pdf, type=pdf);	write.table(capture.output(summary(results)), alpha_results120_10_100.txt);	ps_log2 <- transform_sample_counts(ps,log2); otu_table(ps_log2)[otu_table(ps_log2) < 0.0] <- 0.0; ps.dist <- as.data.frame(as.matrix(phyloseq::distance(ps, method=bray))); f1 <- sample_data(ps)$Group; pm <- adonis2(ps.dist ~ f1, permutations = 999); pval <- pm[[5]]; pd <- betadisper(as.dist(ps.dist), f1); eigen <- eigenvals(pd); pcoa1 <- capture.output(cat(PCoA1 (, scales::percent(eigen[PCoA1]/su…	quartz.save(beta120_10_100.pdf, type=pdf);	write.table(capture.output(pm), beta_results120_10_100.txt);	write.table(otu_table(ps), otu_table120_10_100.txt, sep=\t)
120	10	50	rep.num <- c(120, 120); a0s <- round(runif(n = 10, min = 1, max = 10),0); sig2s <- runif(n = 10, min = 0.001, max = 50); phis <- runif(n = 10, min = 0.01, max = 50); nbData <- getReadMatrix.NB(rep.num, a0s, sig2s, phis); ps = phyloseq(otu_table(nbData, taxa_are_rows=TRUE), sample_data(sampledata));	pd_alpha <- estimate_richness(ps, split = TRUE, measures = c(Observed)); bind <- cbind(pd_alpha, sample_data(ps)); f1 <- bind$Group; results <- aov(Observed ~ f1, data=bind); summary(results); pval <- summary(results)[[1]][[Pr(>F)]]; rp = vector('expression', 3); rp[1] = substitute(paste(italic(pvalues)), list(MYOTHERVALUE = format(pval[1])))[2]; rp[2] = substitute(expression(italic(Group) == MYO…	quartz.save(alpha120_10_50.pdf, type=pdf);	write.table(capture.output(summary(results)), alpha_results120_10_50.txt);	ps_log2 <- transform_sample_counts(ps,log2); otu_table(ps_log2)[otu_table(ps_log2) < 0.0] <- 0.0; ps.dist <- as.data.frame(as.matrix(phyloseq::distance(ps, method=bray))); f1 <- sample_data(ps)$Group; pm <- adonis2(ps.dist ~ f1, permutations = 999); pval <- pm[[5]]; pd <- betadisper(as.dist(ps.dist), f1); eigen <- eigenvals(pd); pcoa1 <- capture.output(cat(PCoA1 (, scales::percent(eigen[PCoA1]/su…	quartz.save(beta120_10_50.pdf, type=pdf);	write.table(capture.output(pm), beta_results120_10_50.txt);	write.table(otu_table(ps), otu_table120_10_50.txt, sep=\t)
120	100	0.1	rep.num <- c(120, 120); a0s <- round(runif(n = 100, min = 1, max = 10),0); sig2s <- runif(n = 100, min = 0.001, max = 0.1); phis <- runif(n = 100, min = 0.01, max = 50); nbData <- getReadMatrix.NB(rep.num, a0s, sig2s, phis); ps = phyloseq(otu_table(nbData, taxa_are_rows=TRUE), sample_data(sampledata));	pd_alpha <- estimate_richness(ps, split = TRUE, measures = c(Observed)); bind <- cbind(pd_alpha, sample_data(ps)); f1 <- bind$Group; results <- aov(Observed ~ f1, data=bind); summary(results); pval <- summary(results)[[1]][[Pr(>F)]]; rp = vector('expression', 3); rp[1] = substitute(paste(italic(pvalues)), list(MYOTHERVALUE = format(pval[1])))[2]; rp[2] = substitute(expression(italic(Group) == MYO…	quartz.save(alpha120_100_0.1.pdf, type=pdf);	write.table(capture.output(summary(results)), alpha_results120_100_0.1.txt);	ps_log2 <- transform_sample_counts(ps,log2); otu_table(ps_log2)[otu_table(ps_log2) < 0.0] <- 0.0; ps.dist <- as.data.frame(as.matrix(phyloseq::distance(ps, method=bray))); f1 <- sample_data(ps)$Group; pm <- adonis2(ps.dist ~ f1, permutations = 999); pval <- pm[[5]]; pd <- betadisper(as.dist(ps.dist), f1); eigen <- eigenvals(pd); pcoa1 <- capture.output(cat(PCoA1 (, scales::percent(eigen[PCoA1]/su…	quartz.save(beta120_100_0.1.pdf, type=pdf);	write.table(capture.output(pm), beta_results120_100_0.1.txt);	write.table(otu_table(ps), otu_table120_100_0.1.txt, sep=\t)
120	100	1	rep.num <- c(120, 120); a0s <- round(runif(n = 100, min = 1, max = 10),0); sig2s <- runif(n = 100, min = 0.001, max = 1); phis <- runif(n = 100, min = 0.01, max = 50); nbData <- getReadMatrix.NB(rep.num, a0s, sig2s, phis); ps = phyloseq(otu_table(nbData, taxa_are_rows=TRUE), sample_data(sampledata));	pd_alpha <- estimate_richness(ps, split = TRUE, measures = c(Observed)); bind <- cbind(pd_alpha, sample_data(ps)); f1 <- bind$Group; results <- aov(Observed ~ f1, data=bind); summary(results); pval <- summary(results)[[1]][[Pr(>F)]]; rp = vector('expression', 3); rp[1] = substitute(paste(italic(pvalues)), list(MYOTHERVALUE = format(pval[1])))[2]; rp[2] = substitute(expression(italic(Group) == MYO…	quartz.save(alpha120_100_1.pdf, type=pdf);	write.table(capture.output(summary(results)), alpha_results120_100_1.txt);	ps_log2 <- transform_sample_counts(ps,log2); otu_table(ps_log2)[otu_table(ps_log2) < 0.0] <- 0.0; ps.dist <- as.data.frame(as.matrix(phyloseq::distance(ps, method=bray))); f1 <- sample_data(ps)$Group; pm <- adonis2(ps.dist ~ f1, permutations = 999); pval <- pm[[5]]; pd <- betadisper(as.dist(ps.dist), f1); eigen <- eigenvals(pd); pcoa1 <- capture.output(cat(PCoA1 (, scales::percent(eigen[PCoA1]/su…	quartz.save(beta120_100_1.pdf, type=pdf);	write.table(capture.output(pm), beta_results120_100_1.txt);	write.table(otu_table(ps), otu_table120_100_1.txt, sep=\t)
120	100	10	rep.num <- c(120, 120); a0s <- round(runif(n = 100, min = 1, max = 10),0); sig2s <- runif(n = 100, min = 0.001, max = 10); phis <- runif(n = 100, min = 0.01, max = 50); nbData <- getReadMatrix.NB(rep.num, a0s, sig2s, phis); ps = phyloseq(otu_table(nbData, taxa_are_rows=TRUE), sample_data(sampledata));	pd_alpha <- estimate_richness(ps, split = TRUE, measures = c(Observed)); bind <- cbind(pd_alpha, sample_data(ps)); f1 <- bind$Group; results <- aov(Observed ~ f1, data=bind); summary(results); pval <- summary(results)[[1]][[Pr(>F)]]; rp = vector('expression', 3); rp[1] = substitute(paste(italic(pvalues)), list(MYOTHERVALUE = format(pval[1])))[2]; rp[2] = substitute(expression(italic(Group) == MYO…	quartz.save(alpha120_100_10.pdf, type=pdf);	write.table(capture.output(summary(results)), alpha_results120_100_10.txt);	ps_log2 <- transform_sample_counts(ps,log2); otu_table(ps_log2)[otu_table(ps_log2) < 0.0] <- 0.0; ps.dist <- as.data.frame(as.matrix(phyloseq::distance(ps, method=bray))); f1 <- sample_data(ps)$Group; pm <- adonis2(ps.dist ~ f1, permutations = 999); pval <- pm[[5]]; pd <- betadisper(as.dist(ps.dist), f1); eigen <- eigenvals(pd); pcoa1 <- capture.output(cat(PCoA1 (, scales::percent(eigen[PCoA1]/su…	quartz.save(beta120_100_10.pdf, type=pdf);	write.table(capture.output(pm), beta_results120_100_10.txt);	write.table(otu_table(ps), otu_table120_100_10.txt, sep=\t)
120	100	100	rep.num <- c(120, 120); a0s <- round(runif(n = 100, min = 1, max = 10),0); sig2s <- runif(n = 100, min = 0.001, max = 100); phis <- runif(n = 100, min = 0.01, max = 50); nbData <- getReadMatrix.NB(rep.num, a0s, sig2s, phis); ps = phyloseq(otu_table(nbData, taxa_are_rows=TRUE), sample_data(sampledata));	pd_alpha <- estimate_richness(ps, split = TRUE, measures = c(Observed)); bind <- cbind(pd_alpha, sample_data(ps)); f1 <- bind$Group; results <- aov(Observed ~ f1, data=bind); summary(results); pval <- summary(results)[[1]][[Pr(>F)]]; rp = vector('expression', 3); rp[1] = substitute(paste(italic(pvalues)), list(MYOTHERVALUE = format(pval[1])))[2]; rp[2] = substitute(expression(italic(Group) == MYO…	quartz.save(alpha120_100_100.pdf, type=pdf);	write.table(capture.output(summary(results)), alpha_results120_100_100.txt);	ps_log2 <- transform_sample_counts(ps,log2); otu_table(ps_log2)[otu_table(ps_log2) < 0.0] <- 0.0; ps.dist <- as.data.frame(as.matrix(phyloseq::distance(ps, method=bray))); f1 <- sample_data(ps)$Group; pm <- adonis2(ps.dist ~ f1, permutations = 999); pval <- pm[[5]]; pd <- betadisper(as.dist(ps.dist), f1); eigen <- eigenvals(pd); pcoa1 <- capture.output(cat(PCoA1 (, scales::percent(eigen[PCoA1]/su…	quartz.save(beta120_100_100.pdf, type=pdf);	write.table(capture.output(pm), beta_results120_100_100.txt);	write.table(otu_table(ps), otu_table120_100_100.txt, sep=\t)
120	100	50	rep.num <- c(120, 120); a0s <- round(runif(n = 100, min = 1, max = 10),0); sig2s <- runif(n = 100, min = 0.001, max = 50); phis <- runif(n = 100, min = 0.01, max = 50); nbData <- getReadMatrix.NB(rep.num, a0s, sig2s, phis); ps = phyloseq(otu_table(nbData, taxa_are_rows=TRUE), sample_data(sampledata));	pd_alpha <- estimate_richness(ps, split = TRUE, measures = c(Observed)); bind <- cbind(pd_alpha, sample_data(ps)); f1 <- bind$Group; results <- aov(Observed ~ f1, data=bind); summary(results); pval <- summary(results)[[1]][[Pr(>F)]]; rp = vector('expression', 3); rp[1] = substitute(paste(italic(pvalues)), list(MYOTHERVALUE = format(pval[1])))[2]; rp[2] = substitute(expression(italic(Group) == MYO…	quartz.save(alpha120_100_50.pdf, type=pdf);	write.table(capture.output(summary(results)), alpha_results120_100_50.txt);	ps_log2 <- transform_sample_counts(ps,log2); otu_table(ps_log2)[otu_table(ps_log2) < 0.0] <- 0.0; ps.dist <- as.data.frame(as.matrix(phyloseq::distance(ps, method=bray))); f1 <- sample_data(ps)$Group; pm <- adonis2(ps.dist ~ f1, permutations = 999); pval <- pm[[5]]; pd <- betadisper(as.dist(ps.dist), f1); eigen <- eigenvals(pd); pcoa1 <- capture.output(cat(PCoA1 (, scales::percent(eigen[PCoA1]/su…	quartz.save(beta120_100_50.pdf, type=pdf);	write.table(capture.output(pm), beta_results120_100_50.txt);	write.table(otu_table(ps), otu_table120_100_50.txt, sep=\t)
120	1000	0.1	rep.num <- c(120, 120); a0s <- round(runif(n = 1000, min = 1, max = 10),0); sig2s <- runif(n = 1000, min = 0.001, max = 0.1); phis <- runif(n = 1000, min = 0.01, max = 50); nbData <- getReadMatrix.NB(rep.num, a0s, sig2s, phis); ps = phyloseq(otu_table(nbData, taxa_are_rows=TRUE), sample_data(sampledata));	pd_alpha <- estimate_richness(ps, split = TRUE, measures = c(Observed)); bind <- cbind(pd_alpha, sample_data(ps)); f1 <- bind$Group; results <- aov(Observed ~ f1, data=bind); summary(results); pval <- summary(results)[[1]][[Pr(>F)]]; rp = vector('expression', 3); rp[1] = substitute(paste(italic(pvalues)), list(MYOTHERVALUE = format(pval[1])))[2]; rp[2] = substitute(expression(italic(Group) == MYO…	quartz.save(alpha120_1000_0.1.pdf, type=pdf);	write.table(capture.output(summary(results)), alpha_results120_1000_0.1.txt);	ps_log2 <- transform_sample_counts(ps,log2); otu_table(ps_log2)[otu_table(ps_log2) < 0.0] <- 0.0; ps.dist <- as.data.frame(as.matrix(phyloseq::distance(ps, method=bray))); f1 <- sample_data(ps)$Group; pm <- adonis2(ps.dist ~ f1, permutations = 999); pval <- pm[[5]]; pd <- betadisper(as.dist(ps.dist), f1); eigen <- eigenvals(pd); pcoa1 <- capture.output(cat(PCoA1 (, scales::percent(eigen[PCoA1]/su…	quartz.save(beta120_1000_0.1.pdf, type=pdf);	write.table(capture.output(pm), beta_results120_1000_0.1.txt);	write.table(otu_table(ps), otu_table120_1000_0.1.txt, sep=\t)
120	1000	1	rep.num <- c(120, 120); a0s <- round(runif(n = 1000, min = 1, max = 10),0); sig2s <- runif(n = 1000, min = 0.001, max = 1); phis <- runif(n = 1000, min = 0.01, max = 50); nbData <- getReadMatrix.NB(rep.num, a0s, sig2s, phis); ps = phyloseq(otu_table(nbData, taxa_are_rows=TRUE), sample_data(sampledata));	pd_alpha <- estimate_richness(ps, split = TRUE, measures = c(Observed)); bind <- cbind(pd_alpha, sample_data(ps)); f1 <- bind$Group; results <- aov(Observed ~ f1, data=bind); summary(results); pval <- summary(results)[[1]][[Pr(>F)]]; rp = vector('expression', 3); rp[1] = substitute(paste(italic(pvalues)), list(MYOTHERVALUE = format(pval[1])))[2]; rp[2] = substitute(expression(italic(Group) == MYO…	quartz.save(alpha120_1000_1.pdf, type=pdf);	write.table(capture.output(summary(results)), alpha_results120_1000_1.txt);	ps_log2 <- transform_sample_counts(ps,log2); otu_table(ps_log2)[otu_table(ps_log2) < 0.0] <- 0.0; ps.dist <- as.data.frame(as.matrix(phyloseq::distance(ps, method=bray))); f1 <- sample_data(ps)$Group; pm <- adonis2(ps.dist ~ f1, permutations = 999); pval <- pm[[5]]; pd <- betadisper(as.dist(ps.dist), f1); eigen <- eigenvals(pd); pcoa1 <- capture.output(cat(PCoA1 (, scales::percent(eigen[PCoA1]/su…	quartz.save(beta120_1000_1.pdf, type=pdf);	write.table(capture.output(pm), beta_results120_1000_1.txt);	write.table(otu_table(ps), otu_table120_1000_1.txt, sep=\t)
120	1000	10	rep.num <- c(120, 120); a0s <- round(runif(n = 1000, min = 1, max = 10),0); sig2s <- runif(n = 1000, min = 0.001, max = 10); phis <- runif(n = 1000, min = 0.01, max = 50); nbData <- getReadMatrix.NB(rep.num, a0s, sig2s, phis); ps = phyloseq(otu_table(nbData, taxa_are_rows=TRUE), sample_data(sampledata));	pd_alpha <- estimate_richness(ps, split = TRUE, measures = c(Observed)); bind <- cbind(pd_alpha, sample_data(ps)); f1 <- bind$Group; results <- aov(Observed ~ f1, data=bind); summary(results); pval <- summary(results)[[1]][[Pr(>F)]]; rp = vector('expression', 3); rp[1] = substitute(paste(italic(pvalues)), list(MYOTHERVALUE = format(pval[1])))[2]; rp[2] = substitute(expression(italic(Group) == MYO…	quartz.save(alpha120_1000_10.pdf, type=pdf);	write.table(capture.output(summary(results)), alpha_results120_1000_10.txt);	ps_log2 <- transform_sample_counts(ps,log2); otu_table(ps_log2)[otu_table(ps_log2) < 0.0] <- 0.0; ps.dist <- as.data.frame(as.matrix(phyloseq::distance(ps, method=bray))); f1 <- sample_data(ps)$Group; pm <- adonis2(ps.dist ~ f1, permutations = 999); pval <- pm[[5]]; pd <- betadisper(as.dist(ps.dist), f1); eigen <- eigenvals(pd); pcoa1 <- capture.output(cat(PCoA1 (, scales::percent(eigen[PCoA1]/su…	quartz.save(beta120_1000_10.pdf, type=pdf);	write.table(capture.output(pm), beta_results120_1000_10.txt);	write.table(otu_table(ps), otu_table120_1000_10.txt, sep=\t)
120	1000	100	rep.num <- c(120, 120); a0s <- round(runif(n = 1000, min = 1, max = 10),0); sig2s <- runif(n = 1000, min = 0.001, max = 100); phis <- runif(n = 1000, min = 0.01, max = 50); nbData <- getReadMatrix.NB(rep.num, a0s, sig2s, phis); ps = phyloseq(otu_table(nbData, taxa_are_rows=TRUE), sample_data(sampledata));	pd_alpha <- estimate_richness(ps, split = TRUE, measures = c(Observed)); bind <- cbind(pd_alpha, sample_data(ps)); f1 <- bind$Group; results <- aov(Observed ~ f1, data=bind); summary(results); pval <- summary(results)[[1]][[Pr(>F)]]; rp = vector('expression', 3); rp[1] = substitute(paste(italic(pvalues)), list(MYOTHERVALUE = format(pval[1])))[2]; rp[2] = substitute(expression(italic(Group) == MYO…	quartz.save(alpha120_1000_100.pdf, type=pdf);	write.table(capture.output(summary(results)), alpha_results120_1000_100.txt);	ps_log2 <- transform_sample_counts(ps,log2); otu_table(ps_log2)[otu_table(ps_log2) < 0.0] <- 0.0; ps.dist <- as.data.frame(as.matrix(phyloseq::distance(ps, method=bray))); f1 <- sample_data(ps)$Group; pm <- adonis2(ps.dist ~ f1, permutations = 999); pval <- pm[[5]]; pd <- betadisper(as.dist(ps.dist), f1); eigen <- eigenvals(pd); pcoa1 <- capture.output(cat(PCoA1 (, scales::percent(eigen[PCoA1]/su…	quartz.save(beta120_1000_100.pdf, type=pdf);	write.table(capture.output(pm), beta_results120_1000_100.txt);	write.table(otu_table(ps), otu_table120_1000_100.txt, sep=\t)
120	1000	50	rep.num <- c(120, 120); a0s <- round(runif(n = 1000, min = 1, max = 10),0); sig2s <- runif(n = 1000, min = 0.001, max = 50); phis <- runif(n = 1000, min = 0.01, max = 50); nbData <- getReadMatrix.NB(rep.num, a0s, sig2s, phis); ps = phyloseq(otu_table(nbData, taxa_are_rows=TRUE), sample_data(sampledata));	pd_alpha <- estimate_richness(ps, split = TRUE, measures = c(Observed)); bind <- cbind(pd_alpha, sample_data(ps)); f1 <- bind$Group; results <- aov(Observed ~ f1, data=bind); summary(results); pval <- summary(results)[[1]][[Pr(>F)]]; rp = vector('expression', 3); rp[1] = substitute(paste(italic(pvalues)), list(MYOTHERVALUE = format(pval[1])))[2]; rp[2] = substitute(expression(italic(Group) == MYO…	quartz.save(alpha120_1000_50.pdf, type=pdf);	write.table(capture.output(summary(results)), alpha_results120_1000_50.txt);	ps_log2 <- transform_sample_counts(ps,log2); otu_table(ps_log2)[otu_table(ps_log2) < 0.0] <- 0.0; ps.dist <- as.data.frame(as.matrix(phyloseq::distance(ps, method=bray))); f1 <- sample_data(ps)$Group; pm <- adonis2(ps.dist ~ f1, permutations = 999); pval <- pm[[5]]; pd <- betadisper(as.dist(ps.dist), f1); eigen <- eigenvals(pd); pcoa1 <- capture.output(cat(PCoA1 (, scales::percent(eigen[PCoA1]/su…	quartz.save(beta120_1000_50.pdf, type=pdf);	write.table(capture.output(pm), beta_results120_1000_50.txt);	write.table(otu_table(ps), otu_table120_1000_50.txt, sep=\t)
120	2000	0.1	rep.num <- c(120, 120); a0s <- round(runif(n = 2000, min = 1, max = 10),0); sig2s <- runif(n = 2000, min = 0.001, max = 0.1); phis <- runif(n = 2000, min = 0.01, max = 50); nbData <- getReadMatrix.NB(rep.num, a0s, sig2s, phis); ps = phyloseq(otu_table(nbData, taxa_are_rows=TRUE), sample_data(sampledata));	pd_alpha <- estimate_richness(ps, split = TRUE, measures = c(Observed)); bind <- cbind(pd_alpha, sample_data(ps)); f1 <- bind$Group; results <- aov(Observed ~ f1, data=bind); summary(results); pval <- summary(results)[[1]][[Pr(>F)]]; rp = vector('expression', 3); rp[1] = substitute(paste(italic(pvalues)), list(MYOTHERVALUE = format(pval[1])))[2]; rp[2] = substitute(expression(italic(Group) == MYO…	quartz.save(alpha120_2000_0.1.pdf, type=pdf);	write.table(capture.output(summary(results)), alpha_results120_2000_0.1.txt);	ps_log2 <- transform_sample_counts(ps,log2); otu_table(ps_log2)[otu_table(ps_log2) < 0.0] <- 0.0; ps.dist <- as.data.frame(as.matrix(phyloseq::distance(ps, method=bray))); f1 <- sample_data(ps)$Group; pm <- adonis2(ps.dist ~ f1, permutations = 999); pval <- pm[[5]]; pd <- betadisper(as.dist(ps.dist), f1); eigen <- eigenvals(pd); pcoa1 <- capture.output(cat(PCoA1 (, scales::percent(eigen[PCoA1]/su…	quartz.save(beta120_2000_0.1.pdf, type=pdf);	write.table(capture.output(pm), beta_results120_2000_0.1.txt);	write.table(otu_table(ps), otu_table120_2000_0.1.txt, sep=\t)
120	2000	1	rep.num <- c(120, 120); a0s <- round(runif(n = 2000, min = 1, max = 10),0); sig2s <- runif(n = 2000, min = 0.001, max = 1); phis <- runif(n = 2000, min = 0.01, max = 50); nbData <- getReadMatrix.NB(rep.num, a0s, sig2s, phis); ps = phyloseq(otu_table(nbData, taxa_are_rows=TRUE), sample_data(sampledata));	pd_alpha <- estimate_richness(ps, split = TRUE, measures = c(Observed)); bind <- cbind(pd_alpha, sample_data(ps)); f1 <- bind$Group; results <- aov(Observed ~ f1, data=bind); summary(results); pval <- summary(results)[[1]][[Pr(>F)]]; rp = vector('expression', 3); rp[1] = substitute(paste(italic(pvalues)), list(MYOTHERVALUE = format(pval[1])))[2]; rp[2] = substitute(expression(italic(Group) == MYO…	quartz.save(alpha120_2000_1.pdf, type=pdf);	write.table(capture.output(summary(results)), alpha_results120_2000_1.txt);	ps_log2 <- transform_sample_counts(ps,log2); otu_table(ps_log2)[otu_table(ps_log2) < 0.0] <- 0.0; ps.dist <- as.data.frame(as.matrix(phyloseq::distance(ps, method=bray))); f1 <- sample_data(ps)$Group; pm <- adonis2(ps.dist ~ f1, permutations = 999); pval <- pm[[5]]; pd <- betadisper(as.dist(ps.dist), f1); eigen <- eigenvals(pd); pcoa1 <- capture.output(cat(PCoA1 (, scales::percent(eigen[PCoA1]/su…	quartz.save(beta120_2000_1.pdf, type=pdf);	write.table(capture.output(pm), beta_results120_2000_1.txt);	write.table(otu_table(ps), otu_table120_2000_1.txt, sep=\t)
120	2000	10	rep.num <- c(120, 120); a0s <- round(runif(n = 2000, min = 1, max = 10),0); sig2s <- runif(n = 2000, min = 0.001, max = 10); phis <- runif(n = 2000, min = 0.01, max = 50); nbData <- getReadMatrix.NB(rep.num, a0s, sig2s, phis); ps = phyloseq(otu_table(nbData, taxa_are_rows=TRUE), sample_data(sampledata));	pd_alpha <- estimate_richness(ps, split = TRUE, measures = c(Observed)); bind <- cbind(pd_alpha, sample_data(ps)); f1 <- bind$Group; results <- aov(Observed ~ f1, data=bind); summary(results); pval <- summary(results)[[1]][[Pr(>F)]]; rp = vector('expression', 3); rp[1] = substitute(paste(italic(pvalues)), list(MYOTHERVALUE = format(pval[1])))[2]; rp[2] = substitute(expression(italic(Group) == MYO…	quartz.save(alpha120_2000_10.pdf, type=pdf);	write.table(capture.output(summary(results)), alpha_results120_2000_10.txt);	ps_log2 <- transform_sample_counts(ps,log2); otu_table(ps_log2)[otu_table(ps_log2) < 0.0] <- 0.0; ps.dist <- as.data.frame(as.matrix(phyloseq::distance(ps, method=bray))); f1 <- sample_data(ps)$Group; pm <- adonis2(ps.dist ~ f1, permutations = 999); pval <- pm[[5]]; pd <- betadisper(as.dist(ps.dist), f1); eigen <- eigenvals(pd); pcoa1 <- capture.output(cat(PCoA1 (, scales::percent(eigen[PCoA1]/su…	quartz.save(beta120_2000_10.pdf, type=pdf);	write.table(capture.output(pm), beta_results120_2000_10.txt);	write.table(otu_table(ps), otu_table120_2000_10.txt, sep=\t)
120	2000	100	rep.num <- c(120, 120); a0s <- round(runif(n = 2000, min = 1, max = 10),0); sig2s <- runif(n = 2000, min = 0.001, max = 100); phis <- runif(n = 2000, min = 0.01, max = 50); nbData <- getReadMatrix.NB(rep.num, a0s, sig2s, phis); ps = phyloseq(otu_table(nbData, taxa_are_rows=TRUE), sample_data(sampledata));	pd_alpha <- estimate_richness(ps, split = TRUE, measures = c(Observed)); bind <- cbind(pd_alpha, sample_data(ps)); f1 <- bind$Group; results <- aov(Observed ~ f1, data=bind); summary(results); pval <- summary(results)[[1]][[Pr(>F)]]; rp = vector('expression', 3); rp[1] = substitute(paste(italic(pvalues)), list(MYOTHERVALUE = format(pval[1])))[2]; rp[2] = substitute(expression(italic(Group) == MYO…	quartz.save(alpha120_2000_100.pdf, type=pdf);	write.table(capture.output(summary(results)), alpha_results120_2000_100.txt);	ps_log2 <- transform_sample_counts(ps,log2); otu_table(ps_log2)[otu_table(ps_log2) < 0.0] <- 0.0; ps.dist <- as.data.frame(as.matrix(phyloseq::distance(ps, method=bray))); f1 <- sample_data(ps)$Group; pm <- adonis2(ps.dist ~ f1, permutations = 999); pval <- pm[[5]]; pd <- betadisper(as.dist(ps.dist), f1); eigen <- eigenvals(pd); pcoa1 <- capture.output(cat(PCoA1 (, scales::percent(eigen[PCoA1]/su…	quartz.save(beta120_2000_100.pdf, type=pdf);	write.table(capture.output(pm), beta_results120_2000_100.txt);	write.table(otu_table(ps), otu_table120_2000_100.txt, sep=\t)
120	2000	50	rep.num <- c(120, 120); a0s <- round(runif(n = 2000, min = 1, max = 10),0); sig2s <- runif(n = 2000, min = 0.001, max = 50); phis <- runif(n = 2000, min = 0.01, max = 50); nbData <- getReadMatrix.NB(rep.num, a0s, sig2s, phis); ps = phyloseq(otu_table(nbData, taxa_are_rows=TRUE), sample_data(sampledata));	pd_alpha <- estimate_richness(ps, split = TRUE, measures = c(Observed)); bind <- cbind(pd_alpha, sample_data(ps)); f1 <- bind$Group; results <- aov(Observed ~ f1, data=bind); summary(results); pval <- summary(results)[[1]][[Pr(>F)]]; rp = vector('expression', 3); rp[1] = substitute(paste(italic(pvalues)), list(MYOTHERVALUE = format(pval[1])))[2]; rp[2] = substitute(expression(italic(Group) == MYO…	quartz.save(alpha120_2000_50.pdf, type=pdf);	write.table(capture.output(summary(results)), alpha_results120_2000_50.txt);	ps_log2 <- transform_sample_counts(ps,log2); otu_table(ps_log2)[otu_table(ps_log2) < 0.0] <- 0.0; ps.dist <- as.data.frame(as.matrix(phyloseq::distance(ps, method=bray))); f1 <- sample_data(ps)$Group; pm <- adonis2(ps.dist ~ f1, permutations = 999); pval <- pm[[5]]; pd <- betadisper(as.dist(ps.dist), f1); eigen <- eigenvals(pd); pcoa1 <- capture.output(cat(PCoA1 (, scales::percent(eigen[PCoA1]/su…	quartz.save(beta120_2000_50.pdf, type=pdf);	write.table(capture.output(pm), beta_results120_2000_50.txt);	write.table(otu_table(ps), otu_table120_2000_50.txt, sep=\t)
120	5000	0.1	rep.num <- c(120, 120); a0s <- round(runif(n = 5000, min = 1, max = 10),0); sig2s <- runif(n = 5000, min = 0.001, max = 0.1); phis <- runif(n = 5000, min = 0.01, max = 50); nbData <- getReadMatrix.NB(rep.num, a0s, sig2s, phis); ps = phyloseq(otu_table(nbData, taxa_are_rows=TRUE), sample_data(sampledata));	pd_alpha <- estimate_richness(ps, split = TRUE, measures = c(Observed)); bind <- cbind(pd_alpha, sample_data(ps)); f1 <- bind$Group; results <- aov(Observed ~ f1, data=bind); summary(results); pval <- summary(results)[[1]][[Pr(>F)]]; rp = vector('expression', 3); rp[1] = substitute(paste(italic(pvalues)), list(MYOTHERVALUE = format(pval[1])))[2]; rp[2] = substitute(expression(italic(Group) == MYO…	quartz.save(alpha120_5000_0.1.pdf, type=pdf);	write.table(capture.output(summary(results)), alpha_results120_5000_0.1.txt);	ps_log2 <- transform_sample_counts(ps,log2); otu_table(ps_log2)[otu_table(ps_log2) < 0.0] <- 0.0; ps.dist <- as.data.frame(as.matrix(phyloseq::distance(ps, method=bray))); f1 <- sample_data(ps)$Group; pm <- adonis2(ps.dist ~ f1, permutations = 999); pval <- pm[[5]]; pd <- betadisper(as.dist(ps.dist), f1); eigen <- eigenvals(pd); pcoa1 <- capture.output(cat(PCoA1 (, scales::percent(eigen[PCoA1]/su…	quartz.save(beta120_5000_0.1.pdf, type=pdf);	write.table(capture.output(pm), beta_results120_5000_0.1.txt);	write.table(otu_table(ps), otu_table120_5000_0.1.txt, sep=\t)
120	5000	1	rep.num <- c(120, 120); a0s <- round(runif(n = 5000, min = 1, max = 10),0); sig2s <- runif(n = 5000, min = 0.001, max = 1); phis <- runif(n = 5000, min = 0.01, max = 50); nbData <- getReadMatrix.NB(rep.num, a0s, sig2s, phis); ps = phyloseq(otu_table(nbData, taxa_are_rows=TRUE), sample_data(sampledata));	pd_alpha <- estimate_richness(ps, split = TRUE, measures = c(Observed)); bind <- cbind(pd_alpha, sample_data(ps)); f1 <- bind$Group; results <- aov(Observed ~ f1, data=bind); summary(results); pval <- summary(results)[[1]][[Pr(>F)]]; rp = vector('expression', 3); rp[1] = substitute(paste(italic(pvalues)), list(MYOTHERVALUE = format(pval[1])))[2]; rp[2] = substitute(expression(italic(Group) == MYO…	quartz.save(alpha120_5000_1.pdf, type=pdf);	write.table(capture.output(summary(results)), alpha_results120_5000_1.txt);	ps_log2 <- transform_sample_counts(ps,log2); otu_table(ps_log2)[otu_table(ps_log2) < 0.0] <- 0.0; ps.dist <- as.data.frame(as.matrix(phyloseq::distance(ps, method=bray))); f1 <- sample_data(ps)$Group; pm <- adonis2(ps.dist ~ f1, permutations = 999); pval <- pm[[5]]; pd <- betadisper(as.dist(ps.dist), f1); eigen <- eigenvals(pd); pcoa1 <- capture.output(cat(PCoA1 (, scales::percent(eigen[PCoA1]/su…	quartz.save(beta120_5000_1.pdf, type=pdf);	write.table(capture.output(pm), beta_results120_5000_1.txt);	write.table(otu_table(ps), otu_table120_5000_1.txt, sep=\t)
120	5000	10	rep.num <- c(120, 120); a0s <- round(runif(n = 5000, min = 1, max = 10),0); sig2s <- runif(n = 5000, min = 0.001, max = 10); phis <- runif(n = 5000, min = 0.01, max = 50); nbData <- getReadMatrix.NB(rep.num, a0s, sig2s, phis); ps = phyloseq(otu_table(nbData, taxa_are_rows=TRUE), sample_data(sampledata));	pd_alpha <- estimate_richness(ps, split = TRUE, measures = c(Observed)); bind <- cbind(pd_alpha, sample_data(ps)); f1 <- bind$Group; results <- aov(Observed ~ f1, data=bind); summary(results); pval <- summary(results)[[1]][[Pr(>F)]]; rp = vector('expression', 3); rp[1] = substitute(paste(italic(pvalues)), list(MYOTHERVALUE = format(pval[1])))[2]; rp[2] = substitute(expression(italic(Group) == MYO…	quartz.save(alpha120_5000_10.pdf, type=pdf);	write.table(capture.output(summary(results)), alpha_results120_5000_10.txt);	ps_log2 <- transform_sample_counts(ps,log2); otu_table(ps_log2)[otu_table(ps_log2) < 0.0] <- 0.0; ps.dist <- as.data.frame(as.matrix(phyloseq::distance(ps, method=bray))); f1 <- sample_data(ps)$Group; pm <- adonis2(ps.dist ~ f1, permutations = 999); pval <- pm[[5]]; pd <- betadisper(as.dist(ps.dist), f1); eigen <- eigenvals(pd); pcoa1 <- capture.output(cat(PCoA1 (, scales::percent(eigen[PCoA1]/su…	quartz.save(beta120_5000_10.pdf, type=pdf);	write.table(capture.output(pm), beta_results120_5000_10.txt);	write.table(otu_table(ps), otu_table120_5000_10.txt, sep=\t)
120	5000	100	rep.num <- c(120, 120); a0s <- round(runif(n = 5000, min = 1, max = 10),0); sig2s <- runif(n = 5000, min = 0.001, max = 100); phis <- runif(n = 5000, min = 0.01, max = 50); nbData <- getReadMatrix.NB(rep.num, a0s, sig2s, phis); ps = phyloseq(otu_table(nbData, taxa_are_rows=TRUE), sample_data(sampledata));	pd_alpha <- estimate_richness(ps, split = TRUE, measures = c(Observed)); bind <- cbind(pd_alpha, sample_data(ps)); f1 <- bind$Group; results <- aov(Observed ~ f1, data=bind); summary(results); pval <- summary(results)[[1]][[Pr(>F)]]; rp = vector('expression', 3); rp[1] = substitute(paste(italic(pvalues)), list(MYOTHERVALUE = format(pval[1])))[2]; rp[2] = substitute(expression(italic(Group) == MYO…	quartz.save(alpha120_5000_100.pdf, type=pdf);	write.table(capture.output(summary(results)), alpha_results120_5000_100.txt);	ps_log2 <- transform_sample_counts(ps,log2); otu_table(ps_log2)[otu_table(ps_log2) < 0.0] <- 0.0; ps.dist <- as.data.frame(as.matrix(phyloseq::distance(ps, method=bray))); f1 <- sample_data(ps)$Group; pm <- adonis2(ps.dist ~ f1, permutations = 999); pval <- pm[[5]]; pd <- betadisper(as.dist(ps.dist), f1); eigen <- eigenvals(pd); pcoa1 <- capture.output(cat(PCoA1 (, scales::percent(eigen[PCoA1]/su…	quartz.save(beta120_5000_100.pdf, type=pdf);	write.table(capture.output(pm), beta_results120_5000_100.txt);	write.table(otu_table(ps), otu_table120_5000_100.txt, sep=\t)
120	5000	50	rep.num <- c(120, 120); a0s <- round(runif(n = 5000, min = 1, max = 10),0); sig2s <- runif(n = 5000, min = 0.001, max = 50); phis <- runif(n = 5000, min = 0.01, max = 50); nbData <- getReadMatrix.NB(rep.num, a0s, sig2s, phis); ps = phyloseq(otu_table(nbData, taxa_are_rows=TRUE), sample_data(sampledata));	pd_alpha <- estimate_richness(ps, split = TRUE, measures = c(Observed)); bind <- cbind(pd_alpha, sample_data(ps)); f1 <- bind$Group; results <- aov(Observed ~ f1, data=bind); summary(results); pval <- summary(results)[[1]][[Pr(>F)]]; rp = vector('expression', 3); rp[1] = substitute(paste(italic(pvalues)), list(MYOTHERVALUE = format(pval[1])))[2]; rp[2] = substitute(expression(italic(Group) == MYO…	quartz.save(alpha120_5000_50.pdf, type=pdf);	write.table(capture.output(summary(results)), alpha_results120_5000_50.txt);	ps_log2 <- transform_sample_counts(ps,log2); otu_table(ps_log2)[otu_table(ps_log2) < 0.0] <- 0.0; ps.dist <- as.data.frame(as.matrix(phyloseq::distance(ps, method=bray))); f1 <- sample_data(ps)$Group; pm <- adonis2(ps.dist ~ f1, permutations = 999); pval <- pm[[5]]; pd <- betadisper(as.dist(ps.dist), f1); eigen <- eigenvals(pd); pcoa1 <- capture.output(cat(PCoA1 (, scales::percent(eigen[PCoA1]/su…	quartz.save(beta120_5000_50.pdf, type=pdf);	write.table(capture.output(pm), beta_results120_5000_50.txt);	write.table(otu_table(ps), otu_table120_5000_50.txt, sep=\t)
240	10	0.1	rep.num <- c(240, 240); a0s <- round(runif(n = 10, min = 1, max = 10),0); sig2s <- runif(n = 10, min = 0.001, max = 0.1); phis <- runif(n = 10, min = 0.01, max = 50); nbData <- getReadMatrix.NB(rep.num, a0s, sig2s, phis); ps = phyloseq(otu_table(nbData, taxa_are_rows=TRUE), sample_data(sampledata));	pd_alpha <- estimate_richness(ps, split = TRUE, measures = c(Observed)); bind <- cbind(pd_alpha, sample_data(ps)); f1 <- bind$Group; results <- aov(Observed ~ f1, data=bind); summary(results); pval <- summary(results)[[1]][[Pr(>F)]]; rp = vector('expression', 3); rp[1] = substitute(paste(italic(pvalues)), list(MYOTHERVALUE = format(pval[1])))[2]; rp[2] = substitute(expression(italic(Group) == MYO…	quartz.save(alpha240_10_0.1.pdf, type=pdf);	write.table(capture.output(summary(results)), alpha_results240_10_0.1.txt);	ps_log2 <- transform_sample_counts(ps,log2); otu_table(ps_log2)[otu_table(ps_log2) < 0.0] <- 0.0; ps.dist <- as.data.frame(as.matrix(phyloseq::distance(ps, method=bray))); f1 <- sample_data(ps)$Group; pm <- adonis2(ps.dist ~ f1, permutations = 999); pval <- pm[[5]]; pd <- betadisper(as.dist(ps.dist), f1); eigen <- eigenvals(pd); pcoa1 <- capture.output(cat(PCoA1 (, scales::percent(eigen[PCoA1]/su…	quartz.save(beta240_10_0.1.pdf, type=pdf);	write.table(capture.output(pm), beta_results240_10_0.1.txt);	write.table(otu_table(ps), otu_table240_10_0.1.txt, sep=\t)
240	10	1	rep.num <- c(240, 240); a0s <- round(runif(n = 10, min = 1, max = 10),0); sig2s <- runif(n = 10, min = 0.001, max = 1); phis <- runif(n = 10, min = 0.01, max = 50); nbData <- getReadMatrix.NB(rep.num, a0s, sig2s, phis); ps = phyloseq(otu_table(nbData, taxa_are_rows=TRUE), sample_data(sampledata));	pd_alpha <- estimate_richness(ps, split = TRUE, measures = c(Observed)); bind <- cbind(pd_alpha, sample_data(ps)); f1 <- bind$Group; results <- aov(Observed ~ f1, data=bind); summary(results); pval <- summary(results)[[1]][[Pr(>F)]]; rp = vector('expression', 3); rp[1] = substitute(paste(italic(pvalues)), list(MYOTHERVALUE = format(pval[1])))[2]; rp[2] = substitute(expression(italic(Group) == MYO…	quartz.save(alpha240_10_1.pdf, type=pdf);	write.table(capture.output(summary(results)), alpha_results240_10_1.txt);	ps_log2 <- transform_sample_counts(ps,log2); otu_table(ps_log2)[otu_table(ps_log2) < 0.0] <- 0.0; ps.dist <- as.data.frame(as.matrix(phyloseq::distance(ps, method=bray))); f1 <- sample_data(ps)$Group; pm <- adonis2(ps.dist ~ f1, permutations = 999); pval <- pm[[5]]; pd <- betadisper(as.dist(ps.dist), f1); eigen <- eigenvals(pd); pcoa1 <- capture.output(cat(PCoA1 (, scales::percent(eigen[PCoA1]/su…	quartz.save(beta240_10_1.pdf, type=pdf);	write.table(capture.output(pm), beta_results240_10_1.txt);	write.table(otu_table(ps), otu_table240_10_1.txt, sep=\t)
240	10	10	rep.num <- c(240, 240); a0s <- round(runif(n = 10, min = 1, max = 10),0); sig2s <- runif(n = 10, min = 0.001, max = 10); phis <- runif(n = 10, min = 0.01, max = 50); nbData <- getReadMatrix.NB(rep.num, a0s, sig2s, phis); ps = phyloseq(otu_table(nbData, taxa_are_rows=TRUE), sample_data(sampledata));	pd_alpha <- estimate_richness(ps, split = TRUE, measures = c(Observed)); bind <- cbind(pd_alpha, sample_data(ps)); f1 <- bind$Group; results <- aov(Observed ~ f1, data=bind); summary(results); pval <- summary(results)[[1]][[Pr(>F)]]; rp = vector('expression', 3); rp[1] = substitute(paste(italic(pvalues)), list(MYOTHERVALUE = format(pval[1])))[2]; rp[2] = substitute(expression(italic(Group) == MYO…	quartz.save(alpha240_10_10.pdf, type=pdf);	write.table(capture.output(summary(results)), alpha_results240_10_10.txt);	ps_log2 <- transform_sample_counts(ps,log2); otu_table(ps_log2)[otu_table(ps_log2) < 0.0] <- 0.0; ps.dist <- as.data.frame(as.matrix(phyloseq::distance(ps, method=bray))); f1 <- sample_data(ps)$Group; pm <- adonis2(ps.dist ~ f1, permutations = 999); pval <- pm[[5]]; pd <- betadisper(as.dist(ps.dist), f1); eigen <- eigenvals(pd); pcoa1 <- capture.output(cat(PCoA1 (, scales::percent(eigen[PCoA1]/su…	quartz.save(beta240_10_10.pdf, type=pdf);	write.table(capture.output(pm), beta_results240_10_10.txt);	write.table(otu_table(ps), otu_table240_10_10.txt, sep=\t)
240	10	100	rep.num <- c(240, 240); a0s <- round(runif(n = 10, min = 1, max = 10),0); sig2s <- runif(n = 10, min = 0.001, max = 100); phis <- runif(n = 10, min = 0.01, max = 50); nbData <- getReadMatrix.NB(rep.num, a0s, sig2s, phis); ps = phyloseq(otu_table(nbData, taxa_are_rows=TRUE), sample_data(sampledata));	pd_alpha <- estimate_richness(ps, split = TRUE, measures = c(Observed)); bind <- cbind(pd_alpha, sample_data(ps)); f1 <- bind$Group; results <- aov(Observed ~ f1, data=bind); summary(results); pval <- summary(results)[[1]][[Pr(>F)]]; rp = vector('expression', 3); rp[1] = substitute(paste(italic(pvalues)), list(MYOTHERVALUE = format(pval[1])))[2]; rp[2] = substitute(expression(italic(Group) == MYO…	quartz.save(alpha240_10_100.pdf, type=pdf);	write.table(capture.output(summary(results)), alpha_results240_10_100.txt);	ps_log2 <- transform_sample_counts(ps,log2); otu_table(ps_log2)[otu_table(ps_log2) < 0.0] <- 0.0; ps.dist <- as.data.frame(as.matrix(phyloseq::distance(ps, method=bray))); f1 <- sample_data(ps)$Group; pm <- adonis2(ps.dist ~ f1, permutations = 999); pval <- pm[[5]]; pd <- betadisper(as.dist(ps.dist), f1); eigen <- eigenvals(pd); pcoa1 <- capture.output(cat(PCoA1 (, scales::percent(eigen[PCoA1]/su…	quartz.save(beta240_10_100.pdf, type=pdf);	write.table(capture.output(pm), beta_results240_10_100.txt);	write.table(otu_table(ps), otu_table240_10_100.txt, sep=\t)
240	10	50	rep.num <- c(240, 240); a0s <- round(runif(n = 10, min = 1, max = 10),0); sig2s <- runif(n = 10, min = 0.001, max = 50); phis <- runif(n = 10, min = 0.01, max = 50); nbData <- getReadMatrix.NB(rep.num, a0s, sig2s, phis); ps = phyloseq(otu_table(nbData, taxa_are_rows=TRUE), sample_data(sampledata));	pd_alpha <- estimate_richness(ps, split = TRUE, measures = c(Observed)); bind <- cbind(pd_alpha, sample_data(ps)); f1 <- bind$Group; results <- aov(Observed ~ f1, data=bind); summary(results); pval <- summary(results)[[1]][[Pr(>F)]]; rp = vector('expression', 3); rp[1] = substitute(paste(italic(pvalues)), list(MYOTHERVALUE = format(pval[1])))[2]; rp[2] = substitute(expression(italic(Group) == MYO…	quartz.save(alpha240_10_50.pdf, type=pdf);	write.table(capture.output(summary(results)), alpha_results240_10_50.txt);	ps_log2 <- transform_sample_counts(ps,log2); otu_table(ps_log2)[otu_table(ps_log2) < 0.0] <- 0.0; ps.dist <- as.data.frame(as.matrix(phyloseq::distance(ps, method=bray))); f1 <- sample_data(ps)$Group; pm <- adonis2(ps.dist ~ f1, permutations = 999); pval <- pm[[5]]; pd <- betadisper(as.dist(ps.dist), f1); eigen <- eigenvals(pd); pcoa1 <- capture.output(cat(PCoA1 (, scales::percent(eigen[PCoA1]/su…	quartz.save(beta240_10_50.pdf, type=pdf);	write.table(capture.output(pm), beta_results240_10_50.txt);	write.table(otu_table(ps), otu_table240_10_50.txt, sep=\t)
240	100	0.1	rep.num <- c(240, 240); a0s <- round(runif(n = 100, min = 1, max = 10),0); sig2s <- runif(n = 100, min = 0.001, max = 0.1); phis <- runif(n = 100, min = 0.01, max = 50); nbData <- getReadMatrix.NB(rep.num, a0s, sig2s, phis); ps = phyloseq(otu_table(nbData, taxa_are_rows=TRUE), sample_data(sampledata));	pd_alpha <- estimate_richness(ps, split = TRUE, measures = c(Observed)); bind <- cbind(pd_alpha, sample_data(ps)); f1 <- bind$Group; results <- aov(Observed ~ f1, data=bind); summary(results); pval <- summary(results)[[1]][[Pr(>F)]]; rp = vector('expression', 3); rp[1] = substitute(paste(italic(pvalues)), list(MYOTHERVALUE = format(pval[1])))[2]; rp[2] = substitute(expression(italic(Group) == MYO…	quartz.save(alpha240_100_0.1.pdf, type=pdf);	write.table(capture.output(summary(results)), alpha_results240_100_0.1.txt);	ps_log2 <- transform_sample_counts(ps,log2); otu_table(ps_log2)[otu_table(ps_log2) < 0.0] <- 0.0; ps.dist <- as.data.frame(as.matrix(phyloseq::distance(ps, method=bray))); f1 <- sample_data(ps)$Group; pm <- adonis2(ps.dist ~ f1, permutations = 999); pval <- pm[[5]]; pd <- betadisper(as.dist(ps.dist), f1); eigen <- eigenvals(pd); pcoa1 <- capture.output(cat(PCoA1 (, scales::percent(eigen[PCoA1]/su…	quartz.save(beta240_100_0.1.pdf, type=pdf);	write.table(capture.output(pm), beta_results240_100_0.1.txt);	write.table(otu_table(ps), otu_table240_100_0.1.txt, sep=\t)
240	100	1	rep.num <- c(240, 240); a0s <- round(runif(n = 100, min = 1, max = 10),0); sig2s <- runif(n = 100, min = 0.001, max = 1); phis <- runif(n = 100, min = 0.01, max = 50); nbData <- getReadMatrix.NB(rep.num, a0s, sig2s, phis); ps = phyloseq(otu_table(nbData, taxa_are_rows=TRUE), sample_data(sampledata));	pd_alpha <- estimate_richness(ps, split = TRUE, measures = c(Observed)); bind <- cbind(pd_alpha, sample_data(ps)); f1 <- bind$Group; results <- aov(Observed ~ f1, data=bind); summary(results); pval <- summary(results)[[1]][[Pr(>F)]]; rp = vector('expression', 3); rp[1] = substitute(paste(italic(pvalues)), list(MYOTHERVALUE = format(pval[1])))[2]; rp[2] = substitute(expression(italic(Group) == MYO…	quartz.save(alpha240_100_1.pdf, type=pdf);	write.table(capture.output(summary(results)), alpha_results240_100_1.txt);	ps_log2 <- transform_sample_counts(ps,log2); otu_table(ps_log2)[otu_table(ps_log2) < 0.0] <- 0.0; ps.dist <- as.data.frame(as.matrix(phyloseq::distance(ps, method=bray))); f1 <- sample_data(ps)$Group; pm <- adonis2(ps.dist ~ f1, permutations = 999); pval <- pm[[5]]; pd <- betadisper(as.dist(ps.dist), f1); eigen <- eigenvals(pd); pcoa1 <- capture.output(cat(PCoA1 (, scales::percent(eigen[PCoA1]/su…	quartz.save(beta240_100_1.pdf, type=pdf);	write.table(capture.output(pm), beta_results240_100_1.txt);	write.table(otu_table(ps), otu_table240_100_1.txt, sep=\t)
240	100	10	rep.num <- c(240, 240); a0s <- round(runif(n = 100, min = 1, max = 10),0); sig2s <- runif(n = 100, min = 0.001, max = 10); phis <- runif(n = 100, min = 0.01, max = 50); nbData <- getReadMatrix.NB(rep.num, a0s, sig2s, phis); ps = phyloseq(otu_table(nbData, taxa_are_rows=TRUE), sample_data(sampledata));	pd_alpha <- estimate_richness(ps, split = TRUE, measures = c(Observed)); bind <- cbind(pd_alpha, sample_data(ps)); f1 <- bind$Group; results <- aov(Observed ~ f1, data=bind); summary(results); pval <- summary(results)[[1]][[Pr(>F)]]; rp = vector('expression', 3); rp[1] = substitute(paste(italic(pvalues)), list(MYOTHERVALUE = format(pval[1])))[2]; rp[2] = substitute(expression(italic(Group) == MYO…	quartz.save(alpha240_100_10.pdf, type=pdf);	write.table(capture.output(summary(results)), alpha_results240_100_10.txt);	ps_log2 <- transform_sample_counts(ps,log2); otu_table(ps_log2)[otu_table(ps_log2) < 0.0] <- 0.0; ps.dist <- as.data.frame(as.matrix(phyloseq::distance(ps, method=bray))); f1 <- sample_data(ps)$Group; pm <- adonis2(ps.dist ~ f1, permutations = 999); pval <- pm[[5]]; pd <- betadisper(as.dist(ps.dist), f1); eigen <- eigenvals(pd); pcoa1 <- capture.output(cat(PCoA1 (, scales::percent(eigen[PCoA1]/su…	quartz.save(beta240_100_10.pdf, type=pdf);	write.table(capture.output(pm), beta_results240_100_10.txt);	write.table(otu_table(ps), otu_table240_100_10.txt, sep=\t)
240	100	100	rep.num <- c(240, 240); a0s <- round(runif(n = 100, min = 1, max = 10),0); sig2s <- runif(n = 100, min = 0.001, max = 100); phis <- runif(n = 100, min = 0.01, max = 50); nbData <- getReadMatrix.NB(rep.num, a0s, sig2s, phis); ps = phyloseq(otu_table(nbData, taxa_are_rows=TRUE), sample_data(sampledata));	pd_alpha <- estimate_richness(ps, split = TRUE, measures = c(Observed)); bind <- cbind(pd_alpha, sample_data(ps)); f1 <- bind$Group; results <- aov(Observed ~ f1, data=bind); summary(results); pval <- summary(results)[[1]][[Pr(>F)]]; rp = vector('expression', 3); rp[1] = substitute(paste(italic(pvalues)), list(MYOTHERVALUE = format(pval[1])))[2]; rp[2] = substitute(expression(italic(Group) == MYO…	quartz.save(alpha240_100_100.pdf, type=pdf);	write.table(capture.output(summary(results)), alpha_results240_100_100.txt);	ps_log2 <- transform_sample_counts(ps,log2); otu_table(ps_log2)[otu_table(ps_log2) < 0.0] <- 0.0; ps.dist <- as.data.frame(as.matrix(phyloseq::distance(ps, method=bray))); f1 <- sample_data(ps)$Group; pm <- adonis2(ps.dist ~ f1, permutations = 999); pval <- pm[[5]]; pd <- betadisper(as.dist(ps.dist), f1); eigen <- eigenvals(pd); pcoa1 <- capture.output(cat(PCoA1 (, scales::percent(eigen[PCoA1]/su…	quartz.save(beta240_100_100.pdf, type=pdf);	write.table(capture.output(pm), beta_results240_100_100.txt);	write.table(otu_table(ps), otu_table240_100_100.txt, sep=\t)
240	100	50	rep.num <- c(240, 240); a0s <- round(runif(n = 100, min = 1, max = 10),0); sig2s <- runif(n = 100, min = 0.001, max = 50); phis <- runif(n = 100, min = 0.01, max = 50); nbData <- getReadMatrix.NB(rep.num, a0s, sig2s, phis); ps = phyloseq(otu_table(nbData, taxa_are_rows=TRUE), sample_data(sampledata));	pd_alpha <- estimate_richness(ps, split = TRUE, measures = c(Observed)); bind <- cbind(pd_alpha, sample_data(ps)); f1 <- bind$Group; results <- aov(Observed ~ f1, data=bind); summary(results); pval <- summary(results)[[1]][[Pr(>F)]]; rp = vector('expression', 3); rp[1] = substitute(paste(italic(pvalues)), list(MYOTHERVALUE = format(pval[1])))[2]; rp[2] = substitute(expression(italic(Group) == MYO…	quartz.save(alpha240_100_50.pdf, type=pdf);	write.table(capture.output(summary(results)), alpha_results240_100_50.txt);	ps_log2 <- transform_sample_counts(ps,log2); otu_table(ps_log2)[otu_table(ps_log2) < 0.0] <- 0.0; ps.dist <- as.data.frame(as.matrix(phyloseq::distance(ps, method=bray))); f1 <- sample_data(ps)$Group; pm <- adonis2(ps.dist ~ f1, permutations = 999); pval <- pm[[5]]; pd <- betadisper(as.dist(ps.dist), f1); eigen <- eigenvals(pd); pcoa1 <- capture.output(cat(PCoA1 (, scales::percent(eigen[PCoA1]/su…	quartz.save(beta240_100_50.pdf, type=pdf);	write.table(capture.output(pm), beta_results240_100_50.txt);	write.table(otu_table(ps), otu_table240_100_50.txt, sep=\t)
240	1000	0.1	rep.num <- c(240, 240); a0s <- round(runif(n = 1000, min = 1, max = 10),0); sig2s <- runif(n = 1000, min = 0.001, max = 0.1); phis <- runif(n = 1000, min = 0.01, max = 50); nbData <- getReadMatrix.NB(rep.num, a0s, sig2s, phis); ps = phyloseq(otu_table(nbData, taxa_are_rows=TRUE), sample_data(sampledata));	pd_alpha <- estimate_richness(ps, split = TRUE, measures = c(Observed)); bind <- cbind(pd_alpha, sample_data(ps)); f1 <- bind$Group; results <- aov(Observed ~ f1, data=bind); summary(results); pval <- summary(results)[[1]][[Pr(>F)]]; rp = vector('expression', 3); rp[1] = substitute(paste(italic(pvalues)), list(MYOTHERVALUE = format(pval[1])))[2]; rp[2] = substitute(expression(italic(Group) == MYO…	quartz.save(alpha240_1000_0.1.pdf, type=pdf);	write.table(capture.output(summary(results)), alpha_results240_1000_0.1.txt);	ps_log2 <- transform_sample_counts(ps,log2); otu_table(ps_log2)[otu_table(ps_log2) < 0.0] <- 0.0; ps.dist <- as.data.frame(as.matrix(phyloseq::distance(ps, method=bray))); f1 <- sample_data(ps)$Group; pm <- adonis2(ps.dist ~ f1, permutations = 999); pval <- pm[[5]]; pd <- betadisper(as.dist(ps.dist), f1); eigen <- eigenvals(pd); pcoa1 <- capture.output(cat(PCoA1 (, scales::percent(eigen[PCoA1]/su…	quartz.save(beta240_1000_0.1.pdf, type=pdf);	write.table(capture.output(pm), beta_results240_1000_0.1.txt);	write.table(otu_table(ps), otu_table240_1000_0.1.txt, sep=\t)
240	1000	1	rep.num <- c(240, 240); a0s <- round(runif(n = 1000, min = 1, max = 10),0); sig2s <- runif(n = 1000, min = 0.001, max = 1); phis <- runif(n = 1000, min = 0.01, max = 50); nbData <- getReadMatrix.NB(rep.num, a0s, sig2s, phis); ps = phyloseq(otu_table(nbData, taxa_are_rows=TRUE), sample_data(sampledata));	pd_alpha <- estimate_richness(ps, split = TRUE, measures = c(Observed)); bind <- cbind(pd_alpha, sample_data(ps)); f1 <- bind$Group; results <- aov(Observed ~ f1, data=bind); summary(results); pval <- summary(results)[[1]][[Pr(>F)]]; rp = vector('expression', 3); rp[1] = substitute(paste(italic(pvalues)), list(MYOTHERVALUE = format(pval[1])))[2]; rp[2] = substitute(expression(italic(Group) == MYO…	quartz.save(alpha240_1000_1.pdf, type=pdf);	write.table(capture.output(summary(results)), alpha_results240_1000_1.txt);	ps_log2 <- transform_sample_counts(ps,log2); otu_table(ps_log2)[otu_table(ps_log2) < 0.0] <- 0.0; ps.dist <- as.data.frame(as.matrix(phyloseq::distance(ps, method=bray))); f1 <- sample_data(ps)$Group; pm <- adonis2(ps.dist ~ f1, permutations = 999); pval <- pm[[5]]; pd <- betadisper(as.dist(ps.dist), f1); eigen <- eigenvals(pd); pcoa1 <- capture.output(cat(PCoA1 (, scales::percent(eigen[PCoA1]/su…	quartz.save(beta240_1000_1.pdf, type=pdf);	write.table(capture.output(pm), beta_results240_1000_1.txt);	write.table(otu_table(ps), otu_table240_1000_1.txt, sep=\t)
240	1000	10	rep.num <- c(240, 240); a0s <- round(runif(n = 1000, min = 1, max = 10),0); sig2s <- runif(n = 1000, min = 0.001, max = 10); phis <- runif(n = 1000, min = 0.01, max = 50); nbData <- getReadMatrix.NB(rep.num, a0s, sig2s, phis); ps = phyloseq(otu_table(nbData, taxa_are_rows=TRUE), sample_data(sampledata));	pd_alpha <- estimate_richness(ps, split = TRUE, measures = c(Observed)); bind <- cbind(pd_alpha, sample_data(ps)); f1 <- bind$Group; results <- aov(Observed ~ f1, data=bind); summary(results); pval <- summary(results)[[1]][[Pr(>F)]]; rp = vector('expression', 3); rp[1] = substitute(paste(italic(pvalues)), list(MYOTHERVALUE = format(pval[1])))[2]; rp[2] = substitute(expression(italic(Group) == MYO…	quartz.save(alpha240_1000_10.pdf, type=pdf);	write.table(capture.output(summary(results)), alpha_results240_1000_10.txt);	ps_log2 <- transform_sample_counts(ps,log2); otu_table(ps_log2)[otu_table(ps_log2) < 0.0] <- 0.0; ps.dist <- as.data.frame(as.matrix(phyloseq::distance(ps, method=bray))); f1 <- sample_data(ps)$Group; pm <- adonis2(ps.dist ~ f1, permutations = 999); pval <- pm[[5]]; pd <- betadisper(as.dist(ps.dist), f1); eigen <- eigenvals(pd); pcoa1 <- capture.output(cat(PCoA1 (, scales::percent(eigen[PCoA1]/su…	quartz.save(beta240_1000_10.pdf, type=pdf);	write.table(capture.output(pm), beta_results240_1000_10.txt);	write.table(otu_table(ps), otu_table240_1000_10.txt, sep=\t)
240	1000	100	rep.num <- c(240, 240); a0s <- round(runif(n = 1000, min = 1, max = 10),0); sig2s <- runif(n = 1000, min = 0.001, max = 100); phis <- runif(n = 1000, min = 0.01, max = 50); nbData <- getReadMatrix.NB(rep.num, a0s, sig2s, phis); ps = phyloseq(otu_table(nbData, taxa_are_rows=TRUE), sample_data(sampledata));	pd_alpha <- estimate_richness(ps, split = TRUE, measures = c(Observed)); bind <- cbind(pd_alpha, sample_data(ps)); f1 <- bind$Group; results <- aov(Observed ~ f1, data=bind); summary(results); pval <- summary(results)[[1]][[Pr(>F)]]; rp = vector('expression', 3); rp[1] = substitute(paste(italic(pvalues)), list(MYOTHERVALUE = format(pval[1])))[2]; rp[2] = substitute(expression(italic(Group) == MYO…	quartz.save(alpha240_1000_100.pdf, type=pdf);	write.table(capture.output(summary(results)), alpha_results240_1000_100.txt);	ps_log2 <- transform_sample_counts(ps,log2); otu_table(ps_log2)[otu_table(ps_log2) < 0.0] <- 0.0; ps.dist <- as.data.frame(as.matrix(phyloseq::distance(ps, method=bray))); f1 <- sample_data(ps)$Group; pm <- adonis2(ps.dist ~ f1, permutations = 999); pval <- pm[[5]]; pd <- betadisper(as.dist(ps.dist), f1); eigen <- eigenvals(pd); pcoa1 <- capture.output(cat(PCoA1 (, scales::percent(eigen[PCoA1]/su…	quartz.save(beta240_1000_100.pdf, type=pdf);	write.table(capture.output(pm), beta_results240_1000_100.txt);	write.table(otu_table(ps), otu_table240_1000_100.txt, sep=\t)
240	1000	50	rep.num <- c(240, 240); a0s <- round(runif(n = 1000, min = 1, max = 10),0); sig2s <- runif(n = 1000, min = 0.001, max = 50); phis <- runif(n = 1000, min = 0.01, max = 50); nbData <- getReadMatrix.NB(rep.num, a0s, sig2s, phis); ps = phyloseq(otu_table(nbData, taxa_are_rows=TRUE), sample_data(sampledata));	pd_alpha <- estimate_richness(ps, split = TRUE, measures = c(Observed)); bind <- cbind(pd_alpha, sample_data(ps)); f1 <- bind$Group; results <- aov(Observed ~ f1, data=bind); summary(results); pval <- summary(results)[[1]][[Pr(>F)]]; rp = vector('expression', 3); rp[1] = substitute(paste(italic(pvalues)), list(MYOTHERVALUE = format(pval[1])))[2]; rp[2] = substitute(expression(italic(Group) == MYO…	quartz.save(alpha240_1000_50.pdf, type=pdf);	write.table(capture.output(summary(results)), alpha_results240_1000_50.txt);	ps_log2 <- transform_sample_counts(ps,log2); otu_table(ps_log2)[otu_table(ps_log2) < 0.0] <- 0.0; ps.dist <- as.data.frame(as.matrix(phyloseq::distance(ps, method=bray))); f1 <- sample_data(ps)$Group; pm <- adonis2(ps.dist ~ f1, permutations = 999); pval <- pm[[5]]; pd <- betadisper(as.dist(ps.dist), f1); eigen <- eigenvals(pd); pcoa1 <- capture.output(cat(PCoA1 (, scales::percent(eigen[PCoA1]/su…	quartz.save(beta240_1000_50.pdf, type=pdf);	write.table(capture.output(pm), beta_results240_1000_50.txt);	write.table(otu_table(ps), otu_table240_1000_50.txt, sep=\t)
240	2000	0.1	rep.num <- c(240, 240); a0s <- round(runif(n = 2000, min = 1, max = 10),0); sig2s <- runif(n = 2000, min = 0.001, max = 0.1); phis <- runif(n = 2000, min = 0.01, max = 50); nbData <- getReadMatrix.NB(rep.num, a0s, sig2s, phis); ps = phyloseq(otu_table(nbData, taxa_are_rows=TRUE), sample_data(sampledata));	pd_alpha <- estimate_richness(ps, split = TRUE, measures = c(Observed)); bind <- cbind(pd_alpha, sample_data(ps)); f1 <- bind$Group; results <- aov(Observed ~ f1, data=bind); summary(results); pval <- summary(results)[[1]][[Pr(>F)]]; rp = vector('expression', 3); rp[1] = substitute(paste(italic(pvalues)), list(MYOTHERVALUE = format(pval[1])))[2]; rp[2] = substitute(expression(italic(Group) == MYO…	quartz.save(alpha240_2000_0.1.pdf, type=pdf);	write.table(capture.output(summary(results)), alpha_results240_2000_0.1.txt);	ps_log2 <- transform_sample_counts(ps,log2); otu_table(ps_log2)[otu_table(ps_log2) < 0.0] <- 0.0; ps.dist <- as.data.frame(as.matrix(phyloseq::distance(ps, method=bray))); f1 <- sample_data(ps)$Group; pm <- adonis2(ps.dist ~ f1, permutations = 999); pval <- pm[[5]]; pd <- betadisper(as.dist(ps.dist), f1); eigen <- eigenvals(pd); pcoa1 <- capture.output(cat(PCoA1 (, scales::percent(eigen[PCoA1]/su…	quartz.save(beta240_2000_0.1.pdf, type=pdf);	write.table(capture.output(pm), beta_results240_2000_0.1.txt);	write.table(otu_table(ps), otu_table240_2000_0.1.txt, sep=\t)
240	2000	1	rep.num <- c(240, 240); a0s <- round(runif(n = 2000, min = 1, max = 10),0); sig2s <- runif(n = 2000, min = 0.001, max = 1); phis <- runif(n = 2000, min = 0.01, max = 50); nbData <- getReadMatrix.NB(rep.num, a0s, sig2s, phis); ps = phyloseq(otu_table(nbData, taxa_are_rows=TRUE), sample_data(sampledata));	pd_alpha <- estimate_richness(ps, split = TRUE, measures = c(Observed)); bind <- cbind(pd_alpha, sample_data(ps)); f1 <- bind$Group; results <- aov(Observed ~ f1, data=bind); summary(results); pval <- summary(results)[[1]][[Pr(>F)]]; rp = vector('expression', 3); rp[1] = substitute(paste(italic(pvalues)), list(MYOTHERVALUE = format(pval[1])))[2]; rp[2] = substitute(expression(italic(Group) == MYO…	quartz.save(alpha240_2000_1.pdf, type=pdf);	write.table(capture.output(summary(results)), alpha_results240_2000_1.txt);	ps_log2 <- transform_sample_counts(ps,log2); otu_table(ps_log2)[otu_table(ps_log2) < 0.0] <- 0.0; ps.dist <- as.data.frame(as.matrix(phyloseq::distance(ps, method=bray))); f1 <- sample_data(ps)$Group; pm <- adonis2(ps.dist ~ f1, permutations = 999); pval <- pm[[5]]; pd <- betadisper(as.dist(ps.dist), f1); eigen <- eigenvals(pd); pcoa1 <- capture.output(cat(PCoA1 (, scales::percent(eigen[PCoA1]/su…	quartz.save(beta240_2000_1.pdf, type=pdf);	write.table(capture.output(pm), beta_results240_2000_1.txt);	write.table(otu_table(ps), otu_table240_2000_1.txt, sep=\t)
240	2000	10	rep.num <- c(240, 240); a0s <- round(runif(n = 2000, min = 1, max = 10),0); sig2s <- runif(n = 2000, min = 0.001, max = 10); phis <- runif(n = 2000, min = 0.01, max = 50); nbData <- getReadMatrix.NB(rep.num, a0s, sig2s, phis); ps = phyloseq(otu_table(nbData, taxa_are_rows=TRUE), sample_data(sampledata));	pd_alpha <- estimate_richness(ps, split = TRUE, measures = c(Observed)); bind <- cbind(pd_alpha, sample_data(ps)); f1 <- bind$Group; results <- aov(Observed ~ f1, data=bind); summary(results); pval <- summary(results)[[1]][[Pr(>F)]]; rp = vector('expression', 3); rp[1] = substitute(paste(italic(pvalues)), list(MYOTHERVALUE = format(pval[1])))[2]; rp[2] = substitute(expression(italic(Group) == MYO…	quartz.save(alpha240_2000_10.pdf, type=pdf);	write.table(capture.output(summary(results)), alpha_results240_2000_10.txt);	ps_log2 <- transform_sample_counts(ps,log2); otu_table(ps_log2)[otu_table(ps_log2) < 0.0] <- 0.0; ps.dist <- as.data.frame(as.matrix(phyloseq::distance(ps, method=bray))); f1 <- sample_data(ps)$Group; pm <- adonis2(ps.dist ~ f1, permutations = 999); pval <- pm[[5]]; pd <- betadisper(as.dist(ps.dist), f1); eigen <- eigenvals(pd); pcoa1 <- capture.output(cat(PCoA1 (, scales::percent(eigen[PCoA1]/su…	quartz.save(beta240_2000_10.pdf, type=pdf);	write.table(capture.output(pm), beta_results240_2000_10.txt);	write.table(otu_table(ps), otu_table240_2000_10.txt, sep=\t)
240	2000	100	rep.num <- c(240, 240); a0s <- round(runif(n = 2000, min = 1, max = 10),0); sig2s <- runif(n = 2000, min = 0.001, max = 100); phis <- runif(n = 2000, min = 0.01, max = 50); nbData <- getReadMatrix.NB(rep.num, a0s, sig2s, phis); ps = phyloseq(otu_table(nbData, taxa_are_rows=TRUE), sample_data(sampledata));	pd_alpha <- estimate_richness(ps, split = TRUE, measures = c(Observed)); bind <- cbind(pd_alpha, sample_data(ps)); f1 <- bind$Group; results <- aov(Observed ~ f1, data=bind); summary(results); pval <- summary(results)[[1]][[Pr(>F)]]; rp = vector('expression', 3); rp[1] = substitute(paste(italic(pvalues)), list(MYOTHERVALUE = format(pval[1])))[2]; rp[2] = substitute(expression(italic(Group) == MYO…	quartz.save(alpha240_2000_100.pdf, type=pdf);	write.table(capture.output(summary(results)), alpha_results240_2000_100.txt);	ps_log2 <- transform_sample_counts(ps,log2); otu_table(ps_log2)[otu_table(ps_log2) < 0.0] <- 0.0; ps.dist <- as.data.frame(as.matrix(phyloseq::distance(ps, method=bray))); f1 <- sample_data(ps)$Group; pm <- adonis2(ps.dist ~ f1, permutations = 999); pval <- pm[[5]]; pd <- betadisper(as.dist(ps.dist), f1); eigen <- eigenvals(pd); pcoa1 <- capture.output(cat(PCoA1 (, scales::percent(eigen[PCoA1]/su…	quartz.save(beta240_2000_100.pdf, type=pdf);	write.table(capture.output(pm), beta_results240_2000_100.txt);	write.table(otu_table(ps), otu_table240_2000_100.txt, sep=\t)
240	2000	50	rep.num <- c(240, 240); a0s <- round(runif(n = 2000, min = 1, max = 10),0); sig2s <- runif(n = 2000, min = 0.001, max = 50); phis <- runif(n = 2000, min = 0.01, max = 50); nbData <- getReadMatrix.NB(rep.num, a0s, sig2s, phis); ps = phyloseq(otu_table(nbData, taxa_are_rows=TRUE), sample_data(sampledata));	pd_alpha <- estimate_richness(ps, split = TRUE, measures = c(Observed)); bind <- cbind(pd_alpha, sample_data(ps)); f1 <- bind$Group; results <- aov(Observed ~ f1, data=bind); summary(results); pval <- summary(results)[[1]][[Pr(>F)]]; rp = vector('expression', 3); rp[1] = substitute(paste(italic(pvalues)), list(MYOTHERVALUE = format(pval[1])))[2]; rp[2] = substitute(expression(italic(Group) == MYO…	quartz.save(alpha240_2000_50.pdf, type=pdf);	write.table(capture.output(summary(results)), alpha_results240_2000_50.txt);	ps_log2 <- transform_sample_counts(ps,log2); otu_table(ps_log2)[otu_table(ps_log2) < 0.0] <- 0.0; ps.dist <- as.data.frame(as.matrix(phyloseq::distance(ps, method=bray))); f1 <- sample_data(ps)$Group; pm <- adonis2(ps.dist ~ f1, permutations = 999); pval <- pm[[5]]; pd <- betadisper(as.dist(ps.dist), f1); eigen <- eigenvals(pd); pcoa1 <- capture.output(cat(PCoA1 (, scales::percent(eigen[PCoA1]/su…	quartz.save(beta240_2000_50.pdf, type=pdf);	write.table(capture.output(pm), beta_results240_2000_50.txt);	write.table(otu_table(ps), otu_table240_2000_50.txt, sep=\t)
240	5000	0.1	rep.num <- c(240, 240); a0s <- round(runif(n = 5000, min = 1, max = 10),0); sig2s <- runif(n = 5000, min = 0.001, max = 0.1); phis <- runif(n = 5000, min = 0.01, max = 50); nbData <- getReadMatrix.NB(rep.num, a0s, sig2s, phis); ps = phyloseq(otu_table(nbData, taxa_are_rows=TRUE), sample_data(sampledata));	pd_alpha <- estimate_richness(ps, split = TRUE, measures = c(Observed)); bind <- cbind(pd_alpha, sample_data(ps)); f1 <- bind$Group; results <- aov(Observed ~ f1, data=bind); summary(results); pval <- summary(results)[[1]][[Pr(>F)]]; rp = vector('expression', 3); rp[1] = substitute(paste(italic(pvalues)), list(MYOTHERVALUE = format(pval[1])))[2]; rp[2] = substitute(expression(italic(Group) == MYO…	quartz.save(alpha240_5000_0.1.pdf, type=pdf);	write.table(capture.output(summary(results)), alpha_results240_5000_0.1.txt);	ps_log2 <- transform_sample_counts(ps,log2); otu_table(ps_log2)[otu_table(ps_log2) < 0.0] <- 0.0; ps.dist <- as.data.frame(as.matrix(phyloseq::distance(ps, method=bray))); f1 <- sample_data(ps)$Group; pm <- adonis2(ps.dist ~ f1, permutations = 999); pval <- pm[[5]]; pd <- betadisper(as.dist(ps.dist), f1); eigen <- eigenvals(pd); pcoa1 <- capture.output(cat(PCoA1 (, scales::percent(eigen[PCoA1]/su…	quartz.save(beta240_5000_0.1.pdf, type=pdf);	write.table(capture.output(pm), beta_results240_5000_0.1.txt);	write.table(otu_table(ps), otu_table240_5000_0.1.txt, sep=\t)
240	5000	1	rep.num <- c(240, 240); a0s <- round(runif(n = 5000, min = 1, max = 10),0); sig2s <- runif(n = 5000, min = 0.001, max = 1); phis <- runif(n = 5000, min = 0.01, max = 50); nbData <- getReadMatrix.NB(rep.num, a0s, sig2s, phis); ps = phyloseq(otu_table(nbData, taxa_are_rows=TRUE), sample_data(sampledata));	pd_alpha <- estimate_richness(ps, split = TRUE, measures = c(Observed)); bind <- cbind(pd_alpha, sample_data(ps)); f1 <- bind$Group; results <- aov(Observed ~ f1, data=bind); summary(results); pval <- summary(results)[[1]][[Pr(>F)]]; rp = vector('expression', 3); rp[1] = substitute(paste(italic(pvalues)), list(MYOTHERVALUE = format(pval[1])))[2]; rp[2] = substitute(expression(italic(Group) == MYO…	quartz.save(alpha240_5000_1.pdf, type=pdf);	write.table(capture.output(summary(results)), alpha_results240_5000_1.txt);	ps_log2 <- transform_sample_counts(ps,log2); otu_table(ps_log2)[otu_table(ps_log2) < 0.0] <- 0.0; ps.dist <- as.data.frame(as.matrix(phyloseq::distance(ps, method=bray))); f1 <- sample_data(ps)$Group; pm <- adonis2(ps.dist ~ f1, permutations = 999); pval <- pm[[5]]; pd <- betadisper(as.dist(ps.dist), f1); eigen <- eigenvals(pd); pcoa1 <- capture.output(cat(PCoA1 (, scales::percent(eigen[PCoA1]/su…	quartz.save(beta240_5000_1.pdf, type=pdf);	write.table(capture.output(pm), beta_results240_5000_1.txt);	write.table(otu_table(ps), otu_table240_5000_1.txt, sep=\t)
240	5000	10	rep.num <- c(240, 240); a0s <- round(runif(n = 5000, min = 1, max = 10),0); sig2s <- runif(n = 5000, min = 0.001, max = 10); phis <- runif(n = 5000, min = 0.01, max = 50); nbData <- getReadMatrix.NB(rep.num, a0s, sig2s, phis); ps = phyloseq(otu_table(nbData, taxa_are_rows=TRUE), sample_data(sampledata));	pd_alpha <- estimate_richness(ps, split = TRUE, measures = c(Observed)); bind <- cbind(pd_alpha, sample_data(ps)); f1 <- bind$Group; results <- aov(Observed ~ f1, data=bind); summary(results); pval <- summary(results)[[1]][[Pr(>F)]]; rp = vector('expression', 3); rp[1] = substitute(paste(italic(pvalues)), list(MYOTHERVALUE = format(pval[1])))[2]; rp[2] = substitute(expression(italic(Group) == MYO…	quartz.save(alpha240_5000_10.pdf, type=pdf);	write.table(capture.output(summary(results)), alpha_results240_5000_10.txt);	ps_log2 <- transform_sample_counts(ps,log2); otu_table(ps_log2)[otu_table(ps_log2) < 0.0] <- 0.0; ps.dist <- as.data.frame(as.matrix(phyloseq::distance(ps, method=bray))); f1 <- sample_data(ps)$Group; pm <- adonis2(ps.dist ~ f1, permutations = 999); pval <- pm[[5]]; pd <- betadisper(as.dist(ps.dist), f1); eigen <- eigenvals(pd); pcoa1 <- capture.output(cat(PCoA1 (, scales::percent(eigen[PCoA1]/su…	quartz.save(beta240_5000_10.pdf, type=pdf);	write.table(capture.output(pm), beta_results240_5000_10.txt);	write.table(otu_table(ps), otu_table240_5000_10.txt, sep=\t)
240	5000	100	rep.num <- c(240, 240); a0s <- round(runif(n = 5000, min = 1, max = 10),0); sig2s <- runif(n = 5000, min = 0.001, max = 100); phis <- runif(n = 5000, min = 0.01, max = 50); nbData <- getReadMatrix.NB(rep.num, a0s, sig2s, phis); ps = phyloseq(otu_table(nbData, taxa_are_rows=TRUE), sample_data(sampledata));	pd_alpha <- estimate_richness(ps, split = TRUE, measures = c(Observed)); bind <- cbind(pd_alpha, sample_data(ps)); f1 <- bind$Group; results <- aov(Observed ~ f1, data=bind); summary(results); pval <- summary(results)[[1]][[Pr(>F)]]; rp = vector('expression', 3); rp[1] = substitute(paste(italic(pvalues)), list(MYOTHERVALUE = format(pval[1])))[2]; rp[2] = substitute(expression(italic(Group) == MYO…	quartz.save(alpha240_5000_100.pdf, type=pdf);	write.table(capture.output(summary(results)), alpha_results240_5000_100.txt);	ps_log2 <- transform_sample_counts(ps,log2); otu_table(ps_log2)[otu_table(ps_log2) < 0.0] <- 0.0; ps.dist <- as.data.frame(as.matrix(phyloseq::distance(ps, method=bray))); f1 <- sample_data(ps)$Group; pm <- adonis2(ps.dist ~ f1, permutations = 999); pval <- pm[[5]]; pd <- betadisper(as.dist(ps.dist), f1); eigen <- eigenvals(pd); pcoa1 <- capture.output(cat(PCoA1 (, scales::percent(eigen[PCoA1]/su…	quartz.save(beta240_5000_100.pdf, type=pdf);	write.table(capture.output(pm), beta_results240_5000_100.txt);	write.table(otu_table(ps), otu_table240_5000_100.txt, sep=\t)
240	5000	50	rep.num <- c(240, 240); a0s <- round(runif(n = 5000, min = 1, max = 10),0); sig2s <- runif(n = 5000, min = 0.001, max = 50); phis <- runif(n = 5000, min = 0.01, max = 50); nbData <- getReadMatrix.NB(rep.num, a0s, sig2s, phis); ps = phyloseq(otu_table(nbData, taxa_are_rows=TRUE), sample_data(sampledata));	pd_alpha <- estimate_richness(ps, split = TRUE, measures = c(Observed)); bind <- cbind(pd_alpha, sample_data(ps)); f1 <- bind$Group; results <- aov(Observed ~ f1, data=bind); summary(results); pval <- summary(results)[[1]][[Pr(>F)]]; rp = vector('expression', 3); rp[1] = substitute(paste(italic(pvalues)), list(MYOTHERVALUE = format(pval[1])))[2]; rp[2] = substitute(expression(italic(Group) == MYO…	quartz.save(alpha240_5000_50.pdf, type=pdf);	write.table(capture.output(summary(results)), alpha_results240_5000_50.txt);	ps_log2 <- transform_sample_counts(ps,log2); otu_table(ps_log2)[otu_table(ps_log2) < 0.0] <- 0.0; ps.dist <- as.data.frame(as.matrix(phyloseq::distance(ps, method=bray))); f1 <- sample_data(ps)$Group; pm <- adonis2(ps.dist ~ f1, permutations = 999); pval <- pm[[5]]; pd <- betadisper(as.dist(ps.dist), f1); eigen <- eigenvals(pd); pcoa1 <- capture.output(cat(PCoA1 (, scales::percent(eigen[PCoA1]/su…	quartz.save(beta240_5000_50.pdf, type=pdf);	write.table(capture.output(pm), beta_results240_5000_50.txt);	write.table(otu_table(ps), otu_table240_5000_50.txt, sep=\t)
30	10	0.1	rep.num <- c(30, 30); a0s <- round(runif(n = 10, min = 1, max = 10),0); sig2s <- runif(n = 10, min = 0.001, max = 0.1); phis <- runif(n = 10, min = 0.01, max = 50); nbData <- getReadMatrix.NB(rep.num, a0s, sig2s, phis); ps = phyloseq(otu_table(nbData, taxa_are_rows=TRUE), sample_data(sampledata));	pd_alpha <- estimate_richness(ps, split = TRUE, measures = c(Observed)); bind <- cbind(pd_alpha, sample_data(ps)); f1 <- bind$Group; results <- aov(Observed ~ f1, data=bind); summary(results); pval <- summary(results)[[1]][[Pr(>F)]]; rp = vector('expression', 3); rp[1] = substitute(paste(italic(pvalues)), list(MYOTHERVALUE = format(pval[1])))[2]; rp[2] = substitute(expression(italic(Group) == MYO…	quartz.save(alpha30_10_0.1.pdf, type=pdf);	write.table(capture.output(summary(results)), alpha_results30_10_0.1.txt);	ps_log2 <- transform_sample_counts(ps,log2); otu_table(ps_log2)[otu_table(ps_log2) < 0.0] <- 0.0; ps.dist <- as.data.frame(as.matrix(phyloseq::distance(ps, method=bray))); f1 <- sample_data(ps)$Group; pm <- adonis2(ps.dist ~ f1, permutations = 999); pval <- pm[[5]]; pd <- betadisper(as.dist(ps.dist), f1); eigen <- eigenvals(pd); pcoa1 <- capture.output(cat(PCoA1 (, scales::percent(eigen[PCoA1]/su…	quartz.save(beta30_10_0.1.pdf, type=pdf);	write.table(capture.output(pm), beta_results30_10_0.1.txt);	write.table(otu_table(ps), otu_table30_10_0.1.txt, sep=\t)
30	10	1	rep.num <- c(30, 30); a0s <- round(runif(n = 10, min = 1, max = 10),0); sig2s <- runif(n = 10, min = 0.001, max = 1); phis <- runif(n = 10, min = 0.01, max = 50); nbData <- getReadMatrix.NB(rep.num, a0s, sig2s, phis); ps = phyloseq(otu_table(nbData, taxa_are_rows=TRUE), sample_data(sampledata));	pd_alpha <- estimate_richness(ps, split = TRUE, measures = c(Observed)); bind <- cbind(pd_alpha, sample_data(ps)); f1 <- bind$Group; results <- aov(Observed ~ f1, data=bind); summary(results); pval <- summary(results)[[1]][[Pr(>F)]]; rp = vector('expression', 3); rp[1] = substitute(paste(italic(pvalues)), list(MYOTHERVALUE = format(pval[1])))[2]; rp[2] = substitute(expression(italic(Group) == MYO…	quartz.save(alpha30_10_1.pdf, type=pdf);	write.table(capture.output(summary(results)), alpha_results30_10_1.txt);	ps_log2 <- transform_sample_counts(ps,log2); otu_table(ps_log2)[otu_table(ps_log2) < 0.0] <- 0.0; ps.dist <- as.data.frame(as.matrix(phyloseq::distance(ps, method=bray))); f1 <- sample_data(ps)$Group; pm <- adonis2(ps.dist ~ f1, permutations = 999); pval <- pm[[5]]; pd <- betadisper(as.dist(ps.dist), f1); eigen <- eigenvals(pd); pcoa1 <- capture.output(cat(PCoA1 (, scales::percent(eigen[PCoA1]/su…	quartz.save(beta30_10_1.pdf, type=pdf);	write.table(capture.output(pm), beta_results30_10_1.txt);	write.table(otu_table(ps), otu_table30_10_1.txt, sep=\t)
30	10	10	rep.num <- c(30, 30); a0s <- round(runif(n = 10, min = 1, max = 10),0); sig2s <- runif(n = 10, min = 0.001, max = 10); phis <- runif(n = 10, min = 0.01, max = 50); nbData <- getReadMatrix.NB(rep.num, a0s, sig2s, phis); ps = phyloseq(otu_table(nbData, taxa_are_rows=TRUE), sample_data(sampledata));	pd_alpha <- estimate_richness(ps, split = TRUE, measures = c(Observed)); bind <- cbind(pd_alpha, sample_data(ps)); f1 <- bind$Group; results <- aov(Observed ~ f1, data=bind); summary(results); pval <- summary(results)[[1]][[Pr(>F)]]; rp = vector('expression', 3); rp[1] = substitute(paste(italic(pvalues)), list(MYOTHERVALUE = format(pval[1])))[2]; rp[2] = substitute(expression(italic(Group) == MYO…	quartz.save(alpha30_10_10.pdf, type=pdf);	write.table(capture.output(summary(results)), alpha_results30_10_10.txt);	ps_log2 <- transform_sample_counts(ps,log2); otu_table(ps_log2)[otu_table(ps_log2) < 0.0] <- 0.0; ps.dist <- as.data.frame(as.matrix(phyloseq::distance(ps, method=bray))); f1 <- sample_data(ps)$Group; pm <- adonis2(ps.dist ~ f1, permutations = 999); pval <- pm[[5]]; pd <- betadisper(as.dist(ps.dist), f1); eigen <- eigenvals(pd); pcoa1 <- capture.output(cat(PCoA1 (, scales::percent(eigen[PCoA1]/su…	quartz.save(beta30_10_10.pdf, type=pdf);	write.table(capture.output(pm), beta_results30_10_10.txt);	write.table(otu_table(ps), otu_table30_10_10.txt, sep=\t)
30	10	100	rep.num <- c(30, 30); a0s <- round(runif(n = 10, min = 1, max = 10),0); sig2s <- runif(n = 10, min = 0.001, max = 100); phis <- runif(n = 10, min = 0.01, max = 50); nbData <- getReadMatrix.NB(rep.num, a0s, sig2s, phis); ps = phyloseq(otu_table(nbData, taxa_are_rows=TRUE), sample_data(sampledata));	pd_alpha <- estimate_richness(ps, split = TRUE, measures = c(Observed)); bind <- cbind(pd_alpha, sample_data(ps)); f1 <- bind$Group; results <- aov(Observed ~ f1, data=bind); summary(results); pval <- summary(results)[[1]][[Pr(>F)]]; rp = vector('expression', 3); rp[1] = substitute(paste(italic(pvalues)), list(MYOTHERVALUE = format(pval[1])))[2]; rp[2] = substitute(expression(italic(Group) == MYO…	quartz.save(alpha30_10_100.pdf, type=pdf);	write.table(capture.output(summary(results)), alpha_results30_10_100.txt);	ps_log2 <- transform_sample_counts(ps,log2); otu_table(ps_log2)[otu_table(ps_log2) < 0.0] <- 0.0; ps.dist <- as.data.frame(as.matrix(phyloseq::distance(ps, method=bray))); f1 <- sample_data(ps)$Group; pm <- adonis2(ps.dist ~ f1, permutations = 999); pval <- pm[[5]]; pd <- betadisper(as.dist(ps.dist), f1); eigen <- eigenvals(pd); pcoa1 <- capture.output(cat(PCoA1 (, scales::percent(eigen[PCoA1]/su…	quartz.save(beta30_10_100.pdf, type=pdf);	write.table(capture.output(pm), beta_results30_10_100.txt);	write.table(otu_table(ps), otu_table30_10_100.txt, sep=\t)
30	10	50	rep.num <- c(30, 30); a0s <- round(runif(n = 10, min = 1, max = 10),0); sig2s <- runif(n = 10, min = 0.001, max = 50); phis <- runif(n = 10, min = 0.01, max = 50); nbData <- getReadMatrix.NB(rep.num, a0s, sig2s, phis); ps = phyloseq(otu_table(nbData, taxa_are_rows=TRUE), sample_data(sampledata));	pd_alpha <- estimate_richness(ps, split = TRUE, measures = c(Observed)); bind <- cbind(pd_alpha, sample_data(ps)); f1 <- bind$Group; results <- aov(Observed ~ f1, data=bind); summary(results); pval <- summary(results)[[1]][[Pr(>F)]]; rp = vector('expression', 3); rp[1] = substitute(paste(italic(pvalues)), list(MYOTHERVALUE = format(pval[1])))[2]; rp[2] = substitute(expression(italic(Group) == MYO…	quartz.save(alpha30_10_50.pdf, type=pdf);	write.table(capture.output(summary(results)), alpha_results30_10_50.txt);	ps_log2 <- transform_sample_counts(ps,log2); otu_table(ps_log2)[otu_table(ps_log2) < 0.0] <- 0.0; ps.dist <- as.data.frame(as.matrix(phyloseq::distance(ps, method=bray))); f1 <- sample_data(ps)$Group; pm <- adonis2(ps.dist ~ f1, permutations = 999); pval <- pm[[5]]; pd <- betadisper(as.dist(ps.dist), f1); eigen <- eigenvals(pd); pcoa1 <- capture.output(cat(PCoA1 (, scales::percent(eigen[PCoA1]/su…	quartz.save(beta30_10_50.pdf, type=pdf);	write.table(capture.output(pm), beta_results30_10_50.txt);	write.table(otu_table(ps), otu_table30_10_50.txt, sep=\t)
30	100	0.1	rep.num <- c(30, 30); a0s <- round(runif(n = 100, min = 1, max = 10),0); sig2s <- runif(n = 100, min = 0.001, max = 0.1); phis <- runif(n = 100, min = 0.01, max = 50); nbData <- getReadMatrix.NB(rep.num, a0s, sig2s, phis); ps = phyloseq(otu_table(nbData, taxa_are_rows=TRUE), sample_data(sampledata));	pd_alpha <- estimate_richness(ps, split = TRUE, measures = c(Observed)); bind <- cbind(pd_alpha, sample_data(ps)); f1 <- bind$Group; results <- aov(Observed ~ f1, data=bind); summary(results); pval <- summary(results)[[1]][[Pr(>F)]]; rp = vector('expression', 3); rp[1] = substitute(paste(italic(pvalues)), list(MYOTHERVALUE = format(pval[1])))[2]; rp[2] = substitute(expression(italic(Group) == MYO…	quartz.save(alpha30_100_0.1.pdf, type=pdf);	write.table(capture.output(summary(results)), alpha_results30_100_0.1.txt);	ps_log2 <- transform_sample_counts(ps,log2); otu_table(ps_log2)[otu_table(ps_log2) < 0.0] <- 0.0; ps.dist <- as.data.frame(as.matrix(phyloseq::distance(ps, method=bray))); f1 <- sample_data(ps)$Group; pm <- adonis2(ps.dist ~ f1, permutations = 999); pval <- pm[[5]]; pd <- betadisper(as.dist(ps.dist), f1); eigen <- eigenvals(pd); pcoa1 <- capture.output(cat(PCoA1 (, scales::percent(eigen[PCoA1]/su…	quartz.save(beta30_100_0.1.pdf, type=pdf);	write.table(capture.output(pm), beta_results30_100_0.1.txt);	write.table(otu_table(ps), otu_table30_100_0.1.txt, sep=\t)
30	100	1	rep.num <- c(30, 30); a0s <- round(runif(n = 100, min = 1, max = 10),0); sig2s <- runif(n = 100, min = 0.001, max = 1); phis <- runif(n = 100, min = 0.01, max = 50); nbData <- getReadMatrix.NB(rep.num, a0s, sig2s, phis); ps = phyloseq(otu_table(nbData, taxa_are_rows=TRUE), sample_data(sampledata));	pd_alpha <- estimate_richness(ps, split = TRUE, measures = c(Observed)); bind <- cbind(pd_alpha, sample_data(ps)); f1 <- bind$Group; results <- aov(Observed ~ f1, data=bind); summary(results); pval <- summary(results)[[1]][[Pr(>F)]]; rp = vector('expression', 3); rp[1] = substitute(paste(italic(pvalues)), list(MYOTHERVALUE = format(pval[1])))[2]; rp[2] = substitute(expression(italic(Group) == MYO…	quartz.save(alpha30_100_1.pdf, type=pdf);	write.table(capture.output(summary(results)), alpha_results30_100_1.txt);	ps_log2 <- transform_sample_counts(ps,log2); otu_table(ps_log2)[otu_table(ps_log2) < 0.0] <- 0.0; ps.dist <- as.data.frame(as.matrix(phyloseq::distance(ps, method=bray))); f1 <- sample_data(ps)$Group; pm <- adonis2(ps.dist ~ f1, permutations = 999); pval <- pm[[5]]; pd <- betadisper(as.dist(ps.dist), f1); eigen <- eigenvals(pd); pcoa1 <- capture.output(cat(PCoA1 (, scales::percent(eigen[PCoA1]/su…	quartz.save(beta30_100_1.pdf, type=pdf);	write.table(capture.output(pm), beta_results30_100_1.txt);	write.table(otu_table(ps), otu_table30_100_1.txt, sep=\t)
30	100	10	rep.num <- c(30, 30); a0s <- round(runif(n = 100, min = 1, max = 10),0); sig2s <- runif(n = 100, min = 0.001, max = 10); phis <- runif(n = 100, min = 0.01, max = 50); nbData <- getReadMatrix.NB(rep.num, a0s, sig2s, phis); ps = phyloseq(otu_table(nbData, taxa_are_rows=TRUE), sample_data(sampledata));	pd_alpha <- estimate_richness(ps, split = TRUE, measures = c(Observed)); bind <- cbind(pd_alpha, sample_data(ps)); f1 <- bind$Group; results <- aov(Observed ~ f1, data=bind); summary(results); pval <- summary(results)[[1]][[Pr(>F)]]; rp = vector('expression', 3); rp[1] = substitute(paste(italic(pvalues)), list(MYOTHERVALUE = format(pval[1])))[2]; rp[2] = substitute(expression(italic(Group) == MYO…	quartz.save(alpha30_100_10.pdf, type=pdf);	write.table(capture.output(summary(results)), alpha_results30_100_10.txt);	ps_log2 <- transform_sample_counts(ps,log2); otu_table(ps_log2)[otu_table(ps_log2) < 0.0] <- 0.0; ps.dist <- as.data.frame(as.matrix(phyloseq::distance(ps, method=bray))); f1 <- sample_data(ps)$Group; pm <- adonis2(ps.dist ~ f1, permutations = 999); pval <- pm[[5]]; pd <- betadisper(as.dist(ps.dist), f1); eigen <- eigenvals(pd); pcoa1 <- capture.output(cat(PCoA1 (, scales::percent(eigen[PCoA1]/su…	quartz.save(beta30_100_10.pdf, type=pdf);	write.table(capture.output(pm), beta_results30_100_10.txt);	write.table(otu_table(ps), otu_table30_100_10.txt, sep=\t)
30	100	100	rep.num <- c(30, 30); a0s <- round(runif(n = 100, min = 1, max = 10),0); sig2s <- runif(n = 100, min = 0.001, max = 100); phis <- runif(n = 100, min = 0.01, max = 50); nbData <- getReadMatrix.NB(rep.num, a0s, sig2s, phis); ps = phyloseq(otu_table(nbData, taxa_are_rows=TRUE), sample_data(sampledata));	pd_alpha <- estimate_richness(ps, split = TRUE, measures = c(Observed)); bind <- cbind(pd_alpha, sample_data(ps)); f1 <- bind$Group; results <- aov(Observed ~ f1, data=bind); summary(results); pval <- summary(results)[[1]][[Pr(>F)]]; rp = vector('expression', 3); rp[1] = substitute(paste(italic(pvalues)), list(MYOTHERVALUE = format(pval[1])))[2]; rp[2] = substitute(expression(italic(Group) == MYO…	quartz.save(alpha30_100_100.pdf, type=pdf);	write.table(capture.output(summary(results)), alpha_results30_100_100.txt);	ps_log2 <- transform_sample_counts(ps,log2); otu_table(ps_log2)[otu_table(ps_log2) < 0.0] <- 0.0; ps.dist <- as.data.frame(as.matrix(phyloseq::distance(ps, method=bray))); f1 <- sample_data(ps)$Group; pm <- adonis2(ps.dist ~ f1, permutations = 999); pval <- pm[[5]]; pd <- betadisper(as.dist(ps.dist), f1); eigen <- eigenvals(pd); pcoa1 <- capture.output(cat(PCoA1 (, scales::percent(eigen[PCoA1]/su…	quartz.save(beta30_100_100.pdf, type=pdf);	write.table(capture.output(pm), beta_results30_100_100.txt);	write.table(otu_table(ps), otu_table30_100_100.txt, sep=\t)
30	100	50	rep.num <- c(30, 30); a0s <- round(runif(n = 100, min = 1, max = 10),0); sig2s <- runif(n = 100, min = 0.001, max = 50); phis <- runif(n = 100, min = 0.01, max = 50); nbData <- getReadMatrix.NB(rep.num, a0s, sig2s, phis); ps = phyloseq(otu_table(nbData, taxa_are_rows=TRUE), sample_data(sampledata));	pd_alpha <- estimate_richness(ps, split = TRUE, measures = c(Observed)); bind <- cbind(pd_alpha, sample_data(ps)); f1 <- bind$Group; results <- aov(Observed ~ f1, data=bind); summary(results); pval <- summary(results)[[1]][[Pr(>F)]]; rp = vector('expression', 3); rp[1] = substitute(paste(italic(pvalues)), list(MYOTHERVALUE = format(pval[1])))[2]; rp[2] = substitute(expression(italic(Group) == MYO…	quartz.save(alpha30_100_50.pdf, type=pdf);	write.table(capture.output(summary(results)), alpha_results30_100_50.txt);	ps_log2 <- transform_sample_counts(ps,log2); otu_table(ps_log2)[otu_table(ps_log2) < 0.0] <- 0.0; ps.dist <- as.data.frame(as.matrix(phyloseq::distance(ps, method=bray))); f1 <- sample_data(ps)$Group; pm <- adonis2(ps.dist ~ f1, permutations = 999); pval <- pm[[5]]; pd <- betadisper(as.dist(ps.dist), f1); eigen <- eigenvals(pd); pcoa1 <- capture.output(cat(PCoA1 (, scales::percent(eigen[PCoA1]/su…	quartz.save(beta30_100_50.pdf, type=pdf);	write.table(capture.output(pm), beta_results30_100_50.txt);	write.table(otu_table(ps), otu_table30_100_50.txt, sep=\t)
30	1000	0.1	rep.num <- c(30, 30); a0s <- round(runif(n = 1000, min = 1, max = 10),0); sig2s <- runif(n = 1000, min = 0.001, max = 0.1); phis <- runif(n = 1000, min = 0.01, max = 50); nbData <- getReadMatrix.NB(rep.num, a0s, sig2s, phis); ps = phyloseq(otu_table(nbData, taxa_are_rows=TRUE), sample_data(sampledata));	pd_alpha <- estimate_richness(ps, split = TRUE, measures = c(Observed)); bind <- cbind(pd_alpha, sample_data(ps)); f1 <- bind$Group; results <- aov(Observed ~ f1, data=bind); summary(results); pval <- summary(results)[[1]][[Pr(>F)]]; rp = vector('expression', 3); rp[1] = substitute(paste(italic(pvalues)), list(MYOTHERVALUE = format(pval[1])))[2]; rp[2] = substitute(expression(italic(Group) == MYO…	quartz.save(alpha30_1000_0.1.pdf, type=pdf);	write.table(capture.output(summary(results)), alpha_results30_1000_0.1.txt);	ps_log2 <- transform_sample_counts(ps,log2); otu_table(ps_log2)[otu_table(ps_log2) < 0.0] <- 0.0; ps.dist <- as.data.frame(as.matrix(phyloseq::distance(ps, method=bray))); f1 <- sample_data(ps)$Group; pm <- adonis2(ps.dist ~ f1, permutations = 999); pval <- pm[[5]]; pd <- betadisper(as.dist(ps.dist), f1); eigen <- eigenvals(pd); pcoa1 <- capture.output(cat(PCoA1 (, scales::percent(eigen[PCoA1]/su…	quartz.save(beta30_1000_0.1.pdf, type=pdf);	write.table(capture.output(pm), beta_results30_1000_0.1.txt);	write.table(otu_table(ps), otu_table30_1000_0.1.txt, sep=\t)
30	1000	1	rep.num <- c(30, 30); a0s <- round(runif(n = 1000, min = 1, max = 10),0); sig2s <- runif(n = 1000, min = 0.001, max = 1); phis <- runif(n = 1000, min = 0.01, max = 50); nbData <- getReadMatrix.NB(rep.num, a0s, sig2s, phis); ps = phyloseq(otu_table(nbData, taxa_are_rows=TRUE), sample_data(sampledata));	pd_alpha <- estimate_richness(ps, split = TRUE, measures = c(Observed)); bind <- cbind(pd_alpha, sample_data(ps)); f1 <- bind$Group; results <- aov(Observed ~ f1, data=bind); summary(results); pval <- summary(results)[[1]][[Pr(>F)]]; rp = vector('expression', 3); rp[1] = substitute(paste(italic(pvalues)), list(MYOTHERVALUE = format(pval[1])))[2]; rp[2] = substitute(expression(italic(Group) == MYO…	quartz.save(alpha30_1000_1.pdf, type=pdf);	write.table(capture.output(summary(results)), alpha_results30_1000_1.txt);	ps_log2 <- transform_sample_counts(ps,log2); otu_table(ps_log2)[otu_table(ps_log2) < 0.0] <- 0.0; ps.dist <- as.data.frame(as.matrix(phyloseq::distance(ps, method=bray))); f1 <- sample_data(ps)$Group; pm <- adonis2(ps.dist ~ f1, permutations = 999); pval <- pm[[5]]; pd <- betadisper(as.dist(ps.dist), f1); eigen <- eigenvals(pd); pcoa1 <- capture.output(cat(PCoA1 (, scales::percent(eigen[PCoA1]/su…	quartz.save(beta30_1000_1.pdf, type=pdf);	write.table(capture.output(pm), beta_results30_1000_1.txt);	write.table(otu_table(ps), otu_table30_1000_1.txt, sep=\t)
30	1000	10	rep.num <- c(30, 30); a0s <- round(runif(n = 1000, min = 1, max = 10),0); sig2s <- runif(n = 1000, min = 0.001, max = 10); phis <- runif(n = 1000, min = 0.01, max = 50); nbData <- getReadMatrix.NB(rep.num, a0s, sig2s, phis); ps = phyloseq(otu_table(nbData, taxa_are_rows=TRUE), sample_data(sampledata));	pd_alpha <- estimate_richness(ps, split = TRUE, measures = c(Observed)); bind <- cbind(pd_alpha, sample_data(ps)); f1 <- bind$Group; results <- aov(Observed ~ f1, data=bind); summary(results); pval <- summary(results)[[1]][[Pr(>F)]]; rp = vector('expression', 3); rp[1] = substitute(paste(italic(pvalues)), list(MYOTHERVALUE = format(pval[1])))[2]; rp[2] = substitute(expression(italic(Group) == MYO…	quartz.save(alpha30_1000_10.pdf, type=pdf);	write.table(capture.output(summary(results)), alpha_results30_1000_10.txt);	ps_log2 <- transform_sample_counts(ps,log2); otu_table(ps_log2)[otu_table(ps_log2) < 0.0] <- 0.0; ps.dist <- as.data.frame(as.matrix(phyloseq::distance(ps, method=bray))); f1 <- sample_data(ps)$Group; pm <- adonis2(ps.dist ~ f1, permutations = 999); pval <- pm[[5]]; pd <- betadisper(as.dist(ps.dist), f1); eigen <- eigenvals(pd); pcoa1 <- capture.output(cat(PCoA1 (, scales::percent(eigen[PCoA1]/su…	quartz.save(beta30_1000_10.pdf, type=pdf);	write.table(capture.output(pm), beta_results30_1000_10.txt);	write.table(otu_table(ps), otu_table30_1000_10.txt, sep=\t)
30	1000	100	rep.num <- c(30, 30); a0s <- round(runif(n = 1000, min = 1, max = 10),0); sig2s <- runif(n = 1000, min = 0.001, max = 100); phis <- runif(n = 1000, min = 0.01, max = 50); nbData <- getReadMatrix.NB(rep.num, a0s, sig2s, phis); ps = phyloseq(otu_table(nbData, taxa_are_rows=TRUE), sample_data(sampledata));	pd_alpha <- estimate_richness(ps, split = TRUE, measures = c(Observed)); bind <- cbind(pd_alpha, sample_data(ps)); f1 <- bind$Group; results <- aov(Observed ~ f1, data=bind); summary(results); pval <- summary(results)[[1]][[Pr(>F)]]; rp = vector('expression', 3); rp[1] = substitute(paste(italic(pvalues)), list(MYOTHERVALUE = format(pval[1])))[2]; rp[2] = substitute(expression(italic(Group) == MYO…	quartz.save(alpha30_1000_100.pdf, type=pdf);	write.table(capture.output(summary(results)), alpha_results30_1000_100.txt);	ps_log2 <- transform_sample_counts(ps,log2); otu_table(ps_log2)[otu_table(ps_log2) < 0.0] <- 0.0; ps.dist <- as.data.frame(as.matrix(phyloseq::distance(ps, method=bray))); f1 <- sample_data(ps)$Group; pm <- adonis2(ps.dist ~ f1, permutations = 999); pval <- pm[[5]]; pd <- betadisper(as.dist(ps.dist), f1); eigen <- eigenvals(pd); pcoa1 <- capture.output(cat(PCoA1 (, scales::percent(eigen[PCoA1]/su…	quartz.save(beta30_1000_100.pdf, type=pdf);	write.table(capture.output(pm), beta_results30_1000_100.txt);	write.table(otu_table(ps), otu_table30_1000_100.txt, sep=\t)
30	1000	50	rep.num <- c(30, 30); a0s <- round(runif(n = 1000, min = 1, max = 10),0); sig2s <- runif(n = 1000, min = 0.001, max = 50); phis <- runif(n = 1000, min = 0.01, max = 50); nbData <- getReadMatrix.NB(rep.num, a0s, sig2s, phis); ps = phyloseq(otu_table(nbData, taxa_are_rows=TRUE), sample_data(sampledata));	pd_alpha <- estimate_richness(ps, split = TRUE, measures = c(Observed)); bind <- cbind(pd_alpha, sample_data(ps)); f1 <- bind$Group; results <- aov(Observed ~ f1, data=bind); summary(results); pval <- summary(results)[[1]][[Pr(>F)]]; rp = vector('expression', 3); rp[1] = substitute(paste(italic(pvalues)), list(MYOTHERVALUE = format(pval[1])))[2]; rp[2] = substitute(expression(italic(Group) == MYO…	quartz.save(alpha30_1000_50.pdf, type=pdf);	write.table(capture.output(summary(results)), alpha_results30_1000_50.txt);	ps_log2 <- transform_sample_counts(ps,log2); otu_table(ps_log2)[otu_table(ps_log2) < 0.0] <- 0.0; ps.dist <- as.data.frame(as.matrix(phyloseq::distance(ps, method=bray))); f1 <- sample_data(ps)$Group; pm <- adonis2(ps.dist ~ f1, permutations = 999); pval <- pm[[5]]; pd <- betadisper(as.dist(ps.dist), f1); eigen <- eigenvals(pd); pcoa1 <- capture.output(cat(PCoA1 (, scales::percent(eigen[PCoA1]/su…	quartz.save(beta30_1000_50.pdf, type=pdf);	write.table(capture.output(pm), beta_results30_1000_50.txt);	write.table(otu_table(ps), otu_table30_1000_50.txt, sep=\t)
30	2000	0.1	rep.num <- c(30, 30); a0s <- round(runif(n = 2000, min = 1, max = 10),0); sig2s <- runif(n = 2000, min = 0.001, max = 0.1); phis <- runif(n = 2000, min = 0.01, max = 50); nbData <- getReadMatrix.NB(rep.num, a0s, sig2s, phis); ps = phyloseq(otu_table(nbData, taxa_are_rows=TRUE), sample_data(sampledata));	pd_alpha <- estimate_richness(ps, split = TRUE, measures = c(Observed)); bind <- cbind(pd_alpha, sample_data(ps)); f1 <- bind$Group; results <- aov(Observed ~ f1, data=bind); summary(results); pval <- summary(results)[[1]][[Pr(>F)]]; rp = vector('expression', 3); rp[1] = substitute(paste(italic(pvalues)), list(MYOTHERVALUE = format(pval[1])))[2]; rp[2] = substitute(expression(italic(Group) == MYO…	quartz.save(alpha30_2000_0.1.pdf, type=pdf);	write.table(capture.output(summary(results)), alpha_results30_2000_0.1.txt);	ps_log2 <- transform_sample_counts(ps,log2); otu_table(ps_log2)[otu_table(ps_log2) < 0.0] <- 0.0; ps.dist <- as.data.frame(as.matrix(phyloseq::distance(ps, method=bray))); f1 <- sample_data(ps)$Group; pm <- adonis2(ps.dist ~ f1, permutations = 999); pval <- pm[[5]]; pd <- betadisper(as.dist(ps.dist), f1); eigen <- eigenvals(pd); pcoa1 <- capture.output(cat(PCoA1 (, scales::percent(eigen[PCoA1]/su…	quartz.save(beta30_2000_0.1.pdf, type=pdf);	write.table(capture.output(pm), beta_results30_2000_0.1.txt);	write.table(otu_table(ps), otu_table30_2000_0.1.txt, sep=\t)
30	2000	1	rep.num <- c(30, 30); a0s <- round(runif(n = 2000, min = 1, max = 10),0); sig2s <- runif(n = 2000, min = 0.001, max = 1); phis <- runif(n = 2000, min = 0.01, max = 50); nbData <- getReadMatrix.NB(rep.num, a0s, sig2s, phis); ps = phyloseq(otu_table(nbData, taxa_are_rows=TRUE), sample_data(sampledata));	pd_alpha <- estimate_richness(ps, split = TRUE, measures = c(Observed)); bind <- cbind(pd_alpha, sample_data(ps)); f1 <- bind$Group; results <- aov(Observed ~ f1, data=bind); summary(results); pval <- summary(results)[[1]][[Pr(>F)]]; rp = vector('expression', 3); rp[1] = substitute(paste(italic(pvalues)), list(MYOTHERVALUE = format(pval[1])))[2]; rp[2] = substitute(expression(italic(Group) == MYO…	quartz.save(alpha30_2000_1.pdf, type=pdf);	write.table(capture.output(summary(results)), alpha_results30_2000_1.txt);	ps_log2 <- transform_sample_counts(ps,log2); otu_table(ps_log2)[otu_table(ps_log2) < 0.0] <- 0.0; ps.dist <- as.data.frame(as.matrix(phyloseq::distance(ps, method=bray))); f1 <- sample_data(ps)$Group; pm <- adonis2(ps.dist ~ f1, permutations = 999); pval <- pm[[5]]; pd <- betadisper(as.dist(ps.dist), f1); eigen <- eigenvals(pd); pcoa1 <- capture.output(cat(PCoA1 (, scales::percent(eigen[PCoA1]/su…	quartz.save(beta30_2000_1.pdf, type=pdf);	write.table(capture.output(pm), beta_results30_2000_1.txt);	write.table(otu_table(ps), otu_table30_2000_1.txt, sep=\t)
30	2000	10	rep.num <- c(30, 30); a0s <- round(runif(n = 2000, min = 1, max = 10),0); sig2s <- runif(n = 2000, min = 0.001, max = 10); phis <- runif(n = 2000, min = 0.01, max = 50); nbData <- getReadMatrix.NB(rep.num, a0s, sig2s, phis); ps = phyloseq(otu_table(nbData, taxa_are_rows=TRUE), sample_data(sampledata));	pd_alpha <- estimate_richness(ps, split = TRUE, measures = c(Observed)); bind <- cbind(pd_alpha, sample_data(ps)); f1 <- bind$Group; results <- aov(Observed ~ f1, data=bind); summary(results); pval <- summary(results)[[1]][[Pr(>F)]]; rp = vector('expression', 3); rp[1] = substitute(paste(italic(pvalues)), list(MYOTHERVALUE = format(pval[1])))[2]; rp[2] = substitute(expression(italic(Group) == MYO…	quartz.save(alpha30_2000_10.pdf, type=pdf);	write.table(capture.output(summary(results)), alpha_results30_2000_10.txt);	ps_log2 <- transform_sample_counts(ps,log2); otu_table(ps_log2)[otu_table(ps_log2) < 0.0] <- 0.0; ps.dist <- as.data.frame(as.matrix(phyloseq::distance(ps, method=bray))); f1 <- sample_data(ps)$Group; pm <- adonis2(ps.dist ~ f1, permutations = 999); pval <- pm[[5]]; pd <- betadisper(as.dist(ps.dist), f1); eigen <- eigenvals(pd); pcoa1 <- capture.output(cat(PCoA1 (, scales::percent(eigen[PCoA1]/su…	quartz.save(beta30_2000_10.pdf, type=pdf);	write.table(capture.output(pm), beta_results30_2000_10.txt);	write.table(otu_table(ps), otu_table30_2000_10.txt, sep=\t)
30	2000	100	rep.num <- c(30, 30); a0s <- round(runif(n = 2000, min = 1, max = 10),0); sig2s <- runif(n = 2000, min = 0.001, max = 100); phis <- runif(n = 2000, min = 0.01, max = 50); nbData <- getReadMatrix.NB(rep.num, a0s, sig2s, phis); ps = phyloseq(otu_table(nbData, taxa_are_rows=TRUE), sample_data(sampledata));	pd_alpha <- estimate_richness(ps, split = TRUE, measures = c(Observed)); bind <- cbind(pd_alpha, sample_data(ps)); f1 <- bind$Group; results <- aov(Observed ~ f1, data=bind); summary(results); pval <- summary(results)[[1]][[Pr(>F)]]; rp = vector('expression', 3); rp[1] = substitute(paste(italic(pvalues)), list(MYOTHERVALUE = format(pval[1])))[2]; rp[2] = substitute(expression(italic(Group) == MYO…	quartz.save(alpha30_2000_100.pdf, type=pdf);	write.table(capture.output(summary(results)), alpha_results30_2000_100.txt);	ps_log2 <- transform_sample_counts(ps,log2); otu_table(ps_log2)[otu_table(ps_log2) < 0.0] <- 0.0; ps.dist <- as.data.frame(as.matrix(phyloseq::distance(ps, method=bray))); f1 <- sample_data(ps)$Group; pm <- adonis2(ps.dist ~ f1, permutations = 999); pval <- pm[[5]]; pd <- betadisper(as.dist(ps.dist), f1); eigen <- eigenvals(pd); pcoa1 <- capture.output(cat(PCoA1 (, scales::percent(eigen[PCoA1]/su…	quartz.save(beta30_2000_100.pdf, type=pdf);	write.table(capture.output(pm), beta_results30_2000_100.txt);	write.table(otu_table(ps), otu_table30_2000_100.txt, sep=\t)
30	2000	50	rep.num <- c(30, 30); a0s <- round(runif(n = 2000, min = 1, max = 10),0); sig2s <- runif(n = 2000, min = 0.001, max = 50); phis <- runif(n = 2000, min = 0.01, max = 50); nbData <- getReadMatrix.NB(rep.num, a0s, sig2s, phis); ps = phyloseq(otu_table(nbData, taxa_are_rows=TRUE), sample_data(sampledata));	pd_alpha <- estimate_richness(ps, split = TRUE, measures = c(Observed)); bind <- cbind(pd_alpha, sample_data(ps)); f1 <- bind$Group; results <- aov(Observed ~ f1, data=bind); summary(results); pval <- summary(results)[[1]][[Pr(>F)]]; rp = vector('expression', 3); rp[1] = substitute(paste(italic(pvalues)), list(MYOTHERVALUE = format(pval[1])))[2]; rp[2] = substitute(expression(italic(Group) == MYO…	quartz.save(alpha30_2000_50.pdf, type=pdf);	write.table(capture.output(summary(results)), alpha_results30_2000_50.txt);	ps_log2 <- transform_sample_counts(ps,log2); otu_table(ps_log2)[otu_table(ps_log2) < 0.0] <- 0.0; ps.dist <- as.data.frame(as.matrix(phyloseq::distance(ps, method=bray))); f1 <- sample_data(ps)$Group; pm <- adonis2(ps.dist ~ f1, permutations = 999); pval <- pm[[5]]; pd <- betadisper(as.dist(ps.dist), f1); eigen <- eigenvals(pd); pcoa1 <- capture.output(cat(PCoA1 (, scales::percent(eigen[PCoA1]/su…	quartz.save(beta30_2000_50.pdf, type=pdf);	write.table(capture.output(pm), beta_results30_2000_50.txt);	write.table(otu_table(ps), otu_table30_2000_50.txt, sep=\t)
30	5000	0.1	rep.num <- c(30, 30); a0s <- round(runif(n = 5000, min = 1, max = 10),0); sig2s <- runif(n = 5000, min = 0.001, max = 0.1); phis <- runif(n = 5000, min = 0.01, max = 50); nbData <- getReadMatrix.NB(rep.num, a0s, sig2s, phis); ps = phyloseq(otu_table(nbData, taxa_are_rows=TRUE), sample_data(sampledata));	pd_alpha <- estimate_richness(ps, split = TRUE, measures = c(Observed)); bind <- cbind(pd_alpha, sample_data(ps)); f1 <- bind$Group; results <- aov(Observed ~ f1, data=bind); summary(results); pval <- summary(results)[[1]][[Pr(>F)]]; rp = vector('expression', 3); rp[1] = substitute(paste(italic(pvalues)), list(MYOTHERVALUE = format(pval[1])))[2]; rp[2] = substitute(expression(italic(Group) == MYO…	quartz.save(alpha30_5000_0.1.pdf, type=pdf);	write.table(capture.output(summary(results)), alpha_results30_5000_0.1.txt);	ps_log2 <- transform_sample_counts(ps,log2); otu_table(ps_log2)[otu_table(ps_log2) < 0.0] <- 0.0; ps.dist <- as.data.frame(as.matrix(phyloseq::distance(ps, method=bray))); f1 <- sample_data(ps)$Group; pm <- adonis2(ps.dist ~ f1, permutations = 999); pval <- pm[[5]]; pd <- betadisper(as.dist(ps.dist), f1); eigen <- eigenvals(pd); pcoa1 <- capture.output(cat(PCoA1 (, scales::percent(eigen[PCoA1]/su…	quartz.save(beta30_5000_0.1.pdf, type=pdf);	write.table(capture.output(pm), beta_results30_5000_0.1.txt);	write.table(otu_table(ps), otu_table30_5000_0.1.txt, sep=\t)
30	5000	1	rep.num <- c(30, 30); a0s <- round(runif(n = 5000, min = 1, max = 10),0); sig2s <- runif(n = 5000, min = 0.001, max = 1); phis <- runif(n = 5000, min = 0.01, max = 50); nbData <- getReadMatrix.NB(rep.num, a0s, sig2s, phis); ps = phyloseq(otu_table(nbData, taxa_are_rows=TRUE), sample_data(sampledata));	pd_alpha <- estimate_richness(ps, split = TRUE, measures = c(Observed)); bind <- cbind(pd_alpha, sample_data(ps)); f1 <- bind$Group; results <- aov(Observed ~ f1, data=bind); summary(results); pval <- summary(results)[[1]][[Pr(>F)]]; rp = vector('expression', 3); rp[1] = substitute(paste(italic(pvalues)), list(MYOTHERVALUE = format(pval[1])))[2]; rp[2] = substitute(expression(italic(Group) == MYO…	quartz.save(alpha30_5000_1.pdf, type=pdf);	write.table(capture.output(summary(results)), alpha_results30_5000_1.txt);	ps_log2 <- transform_sample_counts(ps,log2); otu_table(ps_log2)[otu_table(ps_log2) < 0.0] <- 0.0; ps.dist <- as.data.frame(as.matrix(phyloseq::distance(ps, method=bray))); f1 <- sample_data(ps)$Group; pm <- adonis2(ps.dist ~ f1, permutations = 999); pval <- pm[[5]]; pd <- betadisper(as.dist(ps.dist), f1); eigen <- eigenvals(pd); pcoa1 <- capture.output(cat(PCoA1 (, scales::percent(eigen[PCoA1]/su…	quartz.save(beta30_5000_1.pdf, type=pdf);	write.table(capture.output(pm), beta_results30_5000_1.txt);	write.table(otu_table(ps), otu_table30_5000_1.txt, sep=\t)
30	5000	10	rep.num <- c(30, 30); a0s <- round(runif(n = 5000, min = 1, max = 10),0); sig2s <- runif(n = 5000, min = 0.001, max = 10); phis <- runif(n = 5000, min = 0.01, max = 50); nbData <- getReadMatrix.NB(rep.num, a0s, sig2s, phis); ps = phyloseq(otu_table(nbData, taxa_are_rows=TRUE), sample_data(sampledata));	pd_alpha <- estimate_richness(ps, split = TRUE, measures = c(Observed)); bind <- cbind(pd_alpha, sample_data(ps)); f1 <- bind$Group; results <- aov(Observed ~ f1, data=bind); summary(results); pval <- summary(results)[[1]][[Pr(>F)]]; rp = vector('expression', 3); rp[1] = substitute(paste(italic(pvalues)), list(MYOTHERVALUE = format(pval[1])))[2]; rp[2] = substitute(expression(italic(Group) == MYO…	quartz.save(alpha30_5000_10.pdf, type=pdf);	write.table(capture.output(summary(results)), alpha_results30_5000_10.txt);	ps_log2 <- transform_sample_counts(ps,log2); otu_table(ps_log2)[otu_table(ps_log2) < 0.0] <- 0.0; ps.dist <- as.data.frame(as.matrix(phyloseq::distance(ps, method=bray))); f1 <- sample_data(ps)$Group; pm <- adonis2(ps.dist ~ f1, permutations = 999); pval <- pm[[5]]; pd <- betadisper(as.dist(ps.dist), f1); eigen <- eigenvals(pd); pcoa1 <- capture.output(cat(PCoA1 (, scales::percent(eigen[PCoA1]/su…	quartz.save(beta30_5000_10.pdf, type=pdf);	write.table(capture.output(pm), beta_results30_5000_10.txt);	write.table(otu_table(ps), otu_table30_5000_10.txt, sep=\t)
30	5000	100	rep.num <- c(30, 30); a0s <- round(runif(n = 5000, min = 1, max = 10),0); sig2s <- runif(n = 5000, min = 0.001, max = 100); phis <- runif(n = 5000, min = 0.01, max = 50); nbData <- getReadMatrix.NB(rep.num, a0s, sig2s, phis); ps = phyloseq(otu_table(nbData, taxa_are_rows=TRUE), sample_data(sampledata));	pd_alpha <- estimate_richness(ps, split = TRUE, measures = c(Observed)); bind <- cbind(pd_alpha, sample_data(ps)); f1 <- bind$Group; results <- aov(Observed ~ f1, data=bind); summary(results); pval <- summary(results)[[1]][[Pr(>F)]]; rp = vector('expression', 3); rp[1] = substitute(paste(italic(pvalues)), list(MYOTHERVALUE = format(pval[1])))[2]; rp[2] = substitute(expression(italic(Group) == MYO…	quartz.save(alpha30_5000_100.pdf, type=pdf);	write.table(capture.output(summary(results)), alpha_results30_5000_100.txt);	ps_log2 <- transform_sample_counts(ps,log2); otu_table(ps_log2)[otu_table(ps_log2) < 0.0] <- 0.0; ps.dist <- as.data.frame(as.matrix(phyloseq::distance(ps, method=bray))); f1 <- sample_data(ps)$Group; pm <- adonis2(ps.dist ~ f1, permutations = 999); pval <- pm[[5]]; pd <- betadisper(as.dist(ps.dist), f1); eigen <- eigenvals(pd); pcoa1 <- capture.output(cat(PCoA1 (, scales::percent(eigen[PCoA1]/su…	quartz.save(beta30_5000_100.pdf, type=pdf);	write.table(capture.output(pm), beta_results30_5000_100.txt);	write.table(otu_table(ps), otu_table30_5000_100.txt, sep=\t)
30	5000	50	rep.num <- c(30, 30); a0s <- round(runif(n = 5000, min = 1, max = 10),0); sig2s <- runif(n = 5000, min = 0.001, max = 50); phis <- runif(n = 5000, min = 0.01, max = 50); nbData <- getReadMatrix.NB(rep.num, a0s, sig2s, phis); ps = phyloseq(otu_table(nbData, taxa_are_rows=TRUE), sample_data(sampledata));	pd_alpha <- estimate_richness(ps, split = TRUE, measures = c(Observed)); bind <- cbind(pd_alpha, sample_data(ps)); f1 <- bind$Group; results <- aov(Observed ~ f1, data=bind); summary(results); pval <- summary(results)[[1]][[Pr(>F)]]; rp = vector('expression', 3); rp[1] = substitute(paste(italic(pvalues)), list(MYOTHERVALUE = format(pval[1])))[2]; rp[2] = substitute(expression(italic(Group) == MYO…	quartz.save(alpha30_5000_50.pdf, type=pdf);	write.table(capture.output(summary(results)), alpha_results30_5000_50.txt);	ps_log2 <- transform_sample_counts(ps,log2); otu_table(ps_log2)[otu_table(ps_log2) < 0.0] <- 0.0; ps.dist <- as.data.frame(as.matrix(phyloseq::distance(ps, method=bray))); f1 <- sample_data(ps)$Group; pm <- adonis2(ps.dist ~ f1, permutations = 999); pval <- pm[[5]]; pd <- betadisper(as.dist(ps.dist), f1); eigen <- eigenvals(pd); pcoa1 <- capture.output(cat(PCoA1 (, scales::percent(eigen[PCoA1]/su…	quartz.save(beta30_5000_50.pdf, type=pdf);	write.table(capture.output(pm), beta_results30_5000_50.txt);	write.table(otu_table(ps), otu_table30_5000_50.txt, sep=\t)
60	10	0.1	rep.num <- c(60, 60); a0s <- round(runif(n = 10, min = 1, max = 10),0); sig2s <- runif(n = 10, min = 0.001, max = 0.1); phis <- runif(n = 10, min = 0.01, max = 50); nbData <- getReadMatrix.NB(rep.num, a0s, sig2s, phis); ps = phyloseq(otu_table(nbData, taxa_are_rows=TRUE), sample_data(sampledata));	pd_alpha <- estimate_richness(ps, split = TRUE, measures = c(Observed)); bind <- cbind(pd_alpha, sample_data(ps)); f1 <- bind$Group; results <- aov(Observed ~ f1, data=bind); summary(results); pval <- summary(results)[[1]][[Pr(>F)]]; rp = vector('expression', 3); rp[1] = substitute(paste(italic(pvalues)), list(MYOTHERVALUE = format(pval[1])))[2]; rp[2] = substitute(expression(italic(Group) == MYO…	quartz.save(alpha60_10_0.1.pdf, type=pdf);	write.table(capture.output(summary(results)), alpha_results60_10_0.1.txt);	ps_log2 <- transform_sample_counts(ps,log2); otu_table(ps_log2)[otu_table(ps_log2) < 0.0] <- 0.0; ps.dist <- as.data.frame(as.matrix(phyloseq::distance(ps, method=bray))); f1 <- sample_data(ps)$Group; pm <- adonis2(ps.dist ~ f1, permutations = 999); pval <- pm[[5]]; pd <- betadisper(as.dist(ps.dist), f1); eigen <- eigenvals(pd); pcoa1 <- capture.output(cat(PCoA1 (, scales::percent(eigen[PCoA1]/su…	quartz.save(beta60_10_0.1.pdf, type=pdf);	write.table(capture.output(pm), beta_results60_10_0.1.txt);	write.table(otu_table(ps), otu_table60_10_0.1.txt, sep=\t)
60	10	1	rep.num <- c(60, 60); a0s <- round(runif(n = 10, min = 1, max = 10),0); sig2s <- runif(n = 10, min = 0.001, max = 1); phis <- runif(n = 10, min = 0.01, max = 50); nbData <- getReadMatrix.NB(rep.num, a0s, sig2s, phis); ps = phyloseq(otu_table(nbData, taxa_are_rows=TRUE), sample_data(sampledata));	pd_alpha <- estimate_richness(ps, split = TRUE, measures = c(Observed)); bind <- cbind(pd_alpha, sample_data(ps)); f1 <- bind$Group; results <- aov(Observed ~ f1, data=bind); summary(results); pval <- summary(results)[[1]][[Pr(>F)]]; rp = vector('expression', 3); rp[1] = substitute(paste(italic(pvalues)), list(MYOTHERVALUE = format(pval[1])))[2]; rp[2] = substitute(expression(italic(Group) == MYO…	quartz.save(alpha60_10_1.pdf, type=pdf);	write.table(capture.output(summary(results)), alpha_results60_10_1.txt);	ps_log2 <- transform_sample_counts(ps,log2); otu_table(ps_log2)[otu_table(ps_log2) < 0.0] <- 0.0; ps.dist <- as.data.frame(as.matrix(phyloseq::distance(ps, method=bray))); f1 <- sample_data(ps)$Group; pm <- adonis2(ps.dist ~ f1, permutations = 999); pval <- pm[[5]]; pd <- betadisper(as.dist(ps.dist), f1); eigen <- eigenvals(pd); pcoa1 <- capture.output(cat(PCoA1 (, scales::percent(eigen[PCoA1]/su…	quartz.save(beta60_10_1.pdf, type=pdf);	write.table(capture.output(pm), beta_results60_10_1.txt);	write.table(otu_table(ps), otu_table60_10_1.txt, sep=\t)
60	10	10	rep.num <- c(60, 60); a0s <- round(runif(n = 10, min = 1, max = 10),0); sig2s <- runif(n = 10, min = 0.001, max = 10); phis <- runif(n = 10, min = 0.01, max = 50); nbData <- getReadMatrix.NB(rep.num, a0s, sig2s, phis); ps = phyloseq(otu_table(nbData, taxa_are_rows=TRUE), sample_data(sampledata));	pd_alpha <- estimate_richness(ps, split = TRUE, measures = c(Observed)); bind <- cbind(pd_alpha, sample_data(ps)); f1 <- bind$Group; results <- aov(Observed ~ f1, data=bind); summary(results); pval <- summary(results)[[1]][[Pr(>F)]]; rp = vector('expression', 3); rp[1] = substitute(paste(italic(pvalues)), list(MYOTHERVALUE = format(pval[1])))[2]; rp[2] = substitute(expression(italic(Group) == MYO…	quartz.save(alpha60_10_10.pdf, type=pdf);	write.table(capture.output(summary(results)), alpha_results60_10_10.txt);	ps_log2 <- transform_sample_counts(ps,log2); otu_table(ps_log2)[otu_table(ps_log2) < 0.0] <- 0.0; ps.dist <- as.data.frame(as.matrix(phyloseq::distance(ps, method=bray))); f1 <- sample_data(ps)$Group; pm <- adonis2(ps.dist ~ f1, permutations = 999); pval <- pm[[5]]; pd <- betadisper(as.dist(ps.dist), f1); eigen <- eigenvals(pd); pcoa1 <- capture.output(cat(PCoA1 (, scales::percent(eigen[PCoA1]/su…	quartz.save(beta60_10_10.pdf, type=pdf);	write.table(capture.output(pm), beta_results60_10_10.txt);	write.table(otu_table(ps), otu_table60_10_10.txt, sep=\t)
60	10	100	rep.num <- c(60, 60); a0s <- round(runif(n = 10, min = 1, max = 10),0); sig2s <- runif(n = 10, min = 0.001, max = 100); phis <- runif(n = 10, min = 0.01, max = 50); nbData <- getReadMatrix.NB(rep.num, a0s, sig2s, phis); ps = phyloseq(otu_table(nbData, taxa_are_rows=TRUE), sample_data(sampledata));	pd_alpha <- estimate_richness(ps, split = TRUE, measures = c(Observed)); bind <- cbind(pd_alpha, sample_data(ps)); f1 <- bind$Group; results <- aov(Observed ~ f1, data=bind); summary(results); pval <- summary(results)[[1]][[Pr(>F)]]; rp = vector('expression', 3); rp[1] = substitute(paste(italic(pvalues)), list(MYOTHERVALUE = format(pval[1])))[2]; rp[2] = substitute(expression(italic(Group) == MYO…	quartz.save(alpha60_10_100.pdf, type=pdf);	write.table(capture.output(summary(results)), alpha_results60_10_100.txt);	ps_log2 <- transform_sample_counts(ps,log2); otu_table(ps_log2)[otu_table(ps_log2) < 0.0] <- 0.0; ps.dist <- as.data.frame(as.matrix(phyloseq::distance(ps, method=bray))); f1 <- sample_data(ps)$Group; pm <- adonis2(ps.dist ~ f1, permutations = 999); pval <- pm[[5]]; pd <- betadisper(as.dist(ps.dist), f1); eigen <- eigenvals(pd); pcoa1 <- capture.output(cat(PCoA1 (, scales::percent(eigen[PCoA1]/su…	quartz.save(beta60_10_100.pdf, type=pdf);	write.table(capture.output(pm), beta_results60_10_100.txt);	write.table(otu_table(ps), otu_table60_10_100.txt, sep=\t)
60	10	50	rep.num <- c(60, 60); a0s <- round(runif(n = 10, min = 1, max = 10),0); sig2s <- runif(n = 10, min = 0.001, max = 50); phis <- runif(n = 10, min = 0.01, max = 50); nbData <- getReadMatrix.NB(rep.num, a0s, sig2s, phis); ps = phyloseq(otu_table(nbData, taxa_are_rows=TRUE), sample_data(sampledata));	pd_alpha <- estimate_richness(ps, split = TRUE, measures = c(Observed)); bind <- cbind(pd_alpha, sample_data(ps)); f1 <- bind$Group; results <- aov(Observed ~ f1, data=bind); summary(results); pval <- summary(results)[[1]][[Pr(>F)]]; rp = vector('expression', 3); rp[1] = substitute(paste(italic(pvalues)), list(MYOTHERVALUE = format(pval[1])))[2]; rp[2] = substitute(expression(italic(Group) == MYO…	quartz.save(alpha60_10_50.pdf, type=pdf);	write.table(capture.output(summary(results)), alpha_results60_10_50.txt);	ps_log2 <- transform_sample_counts(ps,log2); otu_table(ps_log2)[otu_table(ps_log2) < 0.0] <- 0.0; ps.dist <- as.data.frame(as.matrix(phyloseq::distance(ps, method=bray))); f1 <- sample_data(ps)$Group; pm <- adonis2(ps.dist ~ f1, permutations = 999); pval <- pm[[5]]; pd <- betadisper(as.dist(ps.dist), f1); eigen <- eigenvals(pd); pcoa1 <- capture.output(cat(PCoA1 (, scales::percent(eigen[PCoA1]/su…	quartz.save(beta60_10_50.pdf, type=pdf);	write.table(capture.output(pm), beta_results60_10_50.txt);	write.table(otu_table(ps), otu_table60_10_50.txt, sep=\t)
60	100	0.1	rep.num <- c(60, 60); a0s <- round(runif(n = 100, min = 1, max = 10),0); sig2s <- runif(n = 100, min = 0.001, max = 0.1); phis <- runif(n = 100, min = 0.01, max = 50); nbData <- getReadMatrix.NB(rep.num, a0s, sig2s, phis); ps = phyloseq(otu_table(nbData, taxa_are_rows=TRUE), sample_data(sampledata));	pd_alpha <- estimate_richness(ps, split = TRUE, measures = c(Observed)); bind <- cbind(pd_alpha, sample_data(ps)); f1 <- bind$Group; results <- aov(Observed ~ f1, data=bind); summary(results); pval <- summary(results)[[1]][[Pr(>F)]]; rp = vector('expression', 3); rp[1] = substitute(paste(italic(pvalues)), list(MYOTHERVALUE = format(pval[1])))[2]; rp[2] = substitute(expression(italic(Group) == MYO…	quartz.save(alpha60_100_0.1.pdf, type=pdf);	write.table(capture.output(summary(results)), alpha_results60_100_0.1.txt);	ps_log2 <- transform_sample_counts(ps,log2); otu_table(ps_log2)[otu_table(ps_log2) < 0.0] <- 0.0; ps.dist <- as.data.frame(as.matrix(phyloseq::distance(ps, method=bray))); f1 <- sample_data(ps)$Group; pm <- adonis2(ps.dist ~ f1, permutations = 999); pval <- pm[[5]]; pd <- betadisper(as.dist(ps.dist), f1); eigen <- eigenvals(pd); pcoa1 <- capture.output(cat(PCoA1 (, scales::percent(eigen[PCoA1]/su…	quartz.save(beta60_100_0.1.pdf, type=pdf);	write.table(capture.output(pm), beta_results60_100_0.1.txt);	write.table(otu_table(ps), otu_table60_100_0.1.txt, sep=\t)
60	100	1	rep.num <- c(60, 60); a0s <- round(runif(n = 100, min = 1, max = 10),0); sig2s <- runif(n = 100, min = 0.001, max = 1); phis <- runif(n = 100, min = 0.01, max = 50); nbData <- getReadMatrix.NB(rep.num, a0s, sig2s, phis); ps = phyloseq(otu_table(nbData, taxa_are_rows=TRUE), sample_data(sampledata));	pd_alpha <- estimate_richness(ps, split = TRUE, measures = c(Observed)); bind <- cbind(pd_alpha, sample_data(ps)); f1 <- bind$Group; results <- aov(Observed ~ f1, data=bind); summary(results); pval <- summary(results)[[1]][[Pr(>F)]]; rp = vector('expression', 3); rp[1] = substitute(paste(italic(pvalues)), list(MYOTHERVALUE = format(pval[1])))[2]; rp[2] = substitute(expression(italic(Group) == MYO…	quartz.save(alpha60_100_1.pdf, type=pdf);	write.table(capture.output(summary(results)), alpha_results60_100_1.txt);	ps_log2 <- transform_sample_counts(ps,log2); otu_table(ps_log2)[otu_table(ps_log2) < 0.0] <- 0.0; ps.dist <- as.data.frame(as.matrix(phyloseq::distance(ps, method=bray))); f1 <- sample_data(ps)$Group; pm <- adonis2(ps.dist ~ f1, permutations = 999); pval <- pm[[5]]; pd <- betadisper(as.dist(ps.dist), f1); eigen <- eigenvals(pd); pcoa1 <- capture.output(cat(PCoA1 (, scales::percent(eigen[PCoA1]/su…	quartz.save(beta60_100_1.pdf, type=pdf);	write.table(capture.output(pm), beta_results60_100_1.txt);	write.table(otu_table(ps), otu_table60_100_1.txt, sep=\t)
60	100	10	rep.num <- c(60, 60); a0s <- round(runif(n = 100, min = 1, max = 10),0); sig2s <- runif(n = 100, min = 0.001, max = 10); phis <- runif(n = 100, min = 0.01, max = 50); nbData <- getReadMatrix.NB(rep.num, a0s, sig2s, phis); ps = phyloseq(otu_table(nbData, taxa_are_rows=TRUE), sample_data(sampledata));	pd_alpha <- estimate_richness(ps, split = TRUE, measures = c(Observed)); bind <- cbind(pd_alpha, sample_data(ps)); f1 <- bind$Group; results <- aov(Observed ~ f1, data=bind); summary(results); pval <- summary(results)[[1]][[Pr(>F)]]; rp = vector('expression', 3); rp[1] = substitute(paste(italic(pvalues)), list(MYOTHERVALUE = format(pval[1])))[2]; rp[2] = substitute(expression(italic(Group) == MYO…	quartz.save(alpha60_100_10.pdf, type=pdf);	write.table(capture.output(summary(results)), alpha_results60_100_10.txt);	ps_log2 <- transform_sample_counts(ps,log2); otu_table(ps_log2)[otu_table(ps_log2) < 0.0] <- 0.0; ps.dist <- as.data.frame(as.matrix(phyloseq::distance(ps, method=bray))); f1 <- sample_data(ps)$Group; pm <- adonis2(ps.dist ~ f1, permutations = 999); pval <- pm[[5]]; pd <- betadisper(as.dist(ps.dist), f1); eigen <- eigenvals(pd); pcoa1 <- capture.output(cat(PCoA1 (, scales::percent(eigen[PCoA1]/su…	quartz.save(beta60_100_10.pdf, type=pdf);	write.table(capture.output(pm), beta_results60_100_10.txt);	write.table(otu_table(ps), otu_table60_100_10.txt, sep=\t)
60	100	100	rep.num <- c(60, 60); a0s <- round(runif(n = 100, min = 1, max = 10),0); sig2s <- runif(n = 100, min = 0.001, max = 100); phis <- runif(n = 100, min = 0.01, max = 50); nbData <- getReadMatrix.NB(rep.num, a0s, sig2s, phis); ps = phyloseq(otu_table(nbData, taxa_are_rows=TRUE), sample_data(sampledata));	pd_alpha <- estimate_richness(ps, split = TRUE, measures = c(Observed)); bind <- cbind(pd_alpha, sample_data(ps)); f1 <- bind$Group; results <- aov(Observed ~ f1, data=bind); summary(results); pval <- summary(results)[[1]][[Pr(>F)]]; rp = vector('expression', 3); rp[1] = substitute(paste(italic(pvalues)), list(MYOTHERVALUE = format(pval[1])))[2]; rp[2] = substitute(expression(italic(Group) == MYO…	quartz.save(alpha60_100_100.pdf, type=pdf);	write.table(capture.output(summary(results)), alpha_results60_100_100.txt);	ps_log2 <- transform_sample_counts(ps,log2); otu_table(ps_log2)[otu_table(ps_log2) < 0.0] <- 0.0; ps.dist <- as.data.frame(as.matrix(phyloseq::distance(ps, method=bray))); f1 <- sample_data(ps)$Group; pm <- adonis2(ps.dist ~ f1, permutations = 999); pval <- pm[[5]]; pd <- betadisper(as.dist(ps.dist), f1); eigen <- eigenvals(pd); pcoa1 <- capture.output(cat(PCoA1 (, scales::percent(eigen[PCoA1]/su…	quartz.save(beta60_100_100.pdf, type=pdf);	write.table(capture.output(pm), beta_results60_100_100.txt);	write.table(otu_table(ps), otu_table60_100_100.txt, sep=\t)
60	100	50	rep.num <- c(60, 60); a0s <- round(runif(n = 100, min = 1, max = 10),0); sig2s <- runif(n = 100, min = 0.001, max = 50); phis <- runif(n = 100, min = 0.01, max = 50); nbData <- getReadMatrix.NB(rep.num, a0s, sig2s, phis); ps = phyloseq(otu_table(nbData, taxa_are_rows=TRUE), sample_data(sampledata));	pd_alpha <- estimate_richness(ps, split = TRUE, measures = c(Observed)); bind <- cbind(pd_alpha, sample_data(ps)); f1 <- bind$Group; results <- aov(Observed ~ f1, data=bind); summary(results); pval <- summary(results)[[1]][[Pr(>F)]]; rp = vector('expression', 3); rp[1] = substitute(paste(italic(pvalues)), list(MYOTHERVALUE = format(pval[1])))[2]; rp[2] = substitute(expression(italic(Group) == MYO…	quartz.save(alpha60_100_50.pdf, type=pdf);	write.table(capture.output(summary(results)), alpha_results60_100_50.txt);	ps_log2 <- transform_sample_counts(ps,log2); otu_table(ps_log2)[otu_table(ps_log2) < 0.0] <- 0.0; ps.dist <- as.data.frame(as.matrix(phyloseq::distance(ps, method=bray))); f1 <- sample_data(ps)$Group; pm <- adonis2(ps.dist ~ f1, permutations = 999); pval <- pm[[5]]; pd <- betadisper(as.dist(ps.dist), f1); eigen <- eigenvals(pd); pcoa1 <- capture.output(cat(PCoA1 (, scales::percent(eigen[PCoA1]/su…	quartz.save(beta60_100_50.pdf, type=pdf);	write.table(capture.output(pm), beta_results60_100_50.txt);	write.table(otu_table(ps), otu_table60_100_50.txt, sep=\t)
60	1000	0.1	rep.num <- c(60, 60); a0s <- round(runif(n = 1000, min = 1, max = 10),0); sig2s <- runif(n = 1000, min = 0.001, max = 0.1); phis <- runif(n = 1000, min = 0.01, max = 50); nbData <- getReadMatrix.NB(rep.num, a0s, sig2s, phis); ps = phyloseq(otu_table(nbData, taxa_are_rows=TRUE), sample_data(sampledata));	pd_alpha <- estimate_richness(ps, split = TRUE, measures = c(Observed)); bind <- cbind(pd_alpha, sample_data(ps)); f1 <- bind$Group; results <- aov(Observed ~ f1, data=bind); summary(results); pval <- summary(results)[[1]][[Pr(>F)]]; rp = vector('expression', 3); rp[1] = substitute(paste(italic(pvalues)), list(MYOTHERVALUE = format(pval[1])))[2]; rp[2] = substitute(expression(italic(Group) == MYO…	quartz.save(alpha60_1000_0.1.pdf, type=pdf);	write.table(capture.output(summary(results)), alpha_results60_1000_0.1.txt);	ps_log2 <- transform_sample_counts(ps,log2); otu_table(ps_log2)[otu_table(ps_log2) < 0.0] <- 0.0; ps.dist <- as.data.frame(as.matrix(phyloseq::distance(ps, method=bray))); f1 <- sample_data(ps)$Group; pm <- adonis2(ps.dist ~ f1, permutations = 999); pval <- pm[[5]]; pd <- betadisper(as.dist(ps.dist), f1); eigen <- eigenvals(pd); pcoa1 <- capture.output(cat(PCoA1 (, scales::percent(eigen[PCoA1]/su…	quartz.save(beta60_1000_0.1.pdf, type=pdf);	write.table(capture.output(pm), beta_results60_1000_0.1.txt);	write.table(otu_table(ps), otu_table60_1000_0.1.txt, sep=\t)
60	1000	1	rep.num <- c(60, 60); a0s <- round(runif(n = 1000, min = 1, max = 10),0); sig2s <- runif(n = 1000, min = 0.001, max = 1); phis <- runif(n = 1000, min = 0.01, max = 50); nbData <- getReadMatrix.NB(rep.num, a0s, sig2s, phis); ps = phyloseq(otu_table(nbData, taxa_are_rows=TRUE), sample_data(sampledata));	pd_alpha <- estimate_richness(ps, split = TRUE, measures = c(Observed)); bind <- cbind(pd_alpha, sample_data(ps)); f1 <- bind$Group; results <- aov(Observed ~ f1, data=bind); summary(results); pval <- summary(results)[[1]][[Pr(>F)]]; rp = vector('expression', 3); rp[1] = substitute(paste(italic(pvalues)), list(MYOTHERVALUE = format(pval[1])))[2]; rp[2] = substitute(expression(italic(Group) == MYO…	quartz.save(alpha60_1000_1.pdf, type=pdf);	write.table(capture.output(summary(results)), alpha_results60_1000_1.txt);	ps_log2 <- transform_sample_counts(ps,log2); otu_table(ps_log2)[otu_table(ps_log2) < 0.0] <- 0.0; ps.dist <- as.data.frame(as.matrix(phyloseq::distance(ps, method=bray))); f1 <- sample_data(ps)$Group; pm <- adonis2(ps.dist ~ f1, permutations = 999); pval <- pm[[5]]; pd <- betadisper(as.dist(ps.dist), f1); eigen <- eigenvals(pd); pcoa1 <- capture.output(cat(PCoA1 (, scales::percent(eigen[PCoA1]/su…	quartz.save(beta60_1000_1.pdf, type=pdf);	write.table(capture.output(pm), beta_results60_1000_1.txt);	write.table(otu_table(ps), otu_table60_1000_1.txt, sep=\t)
60	1000	10	rep.num <- c(60, 60); a0s <- round(runif(n = 1000, min = 1, max = 10),0); sig2s <- runif(n = 1000, min = 0.001, max = 10); phis <- runif(n = 1000, min = 0.01, max = 50); nbData <- getReadMatrix.NB(rep.num, a0s, sig2s, phis); ps = phyloseq(otu_table(nbData, taxa_are_rows=TRUE), sample_data(sampledata));	pd_alpha <- estimate_richness(ps, split = TRUE, measures = c(Observed)); bind <- cbind(pd_alpha, sample_data(ps)); f1 <- bind$Group; results <- aov(Observed ~ f1, data=bind); summary(results); pval <- summary(results)[[1]][[Pr(>F)]]; rp = vector('expression', 3); rp[1] = substitute(paste(italic(pvalues)), list(MYOTHERVALUE = format(pval[1])))[2]; rp[2] = substitute(expression(italic(Group) == MYO…	quartz.save(alpha60_1000_10.pdf, type=pdf);	write.table(capture.output(summary(results)), alpha_results60_1000_10.txt);	ps_log2 <- transform_sample_counts(ps,log2); otu_table(ps_log2)[otu_table(ps_log2) < 0.0] <- 0.0; ps.dist <- as.data.frame(as.matrix(phyloseq::distance(ps, method=bray))); f1 <- sample_data(ps)$Group; pm <- adonis2(ps.dist ~ f1, permutations = 999); pval <- pm[[5]]; pd <- betadisper(as.dist(ps.dist), f1); eigen <- eigenvals(pd); pcoa1 <- capture.output(cat(PCoA1 (, scales::percent(eigen[PCoA1]/su…	quartz.save(beta60_1000_10.pdf, type=pdf);	write.table(capture.output(pm), beta_results60_1000_10.txt);	write.table(otu_table(ps), otu_table60_1000_10.txt, sep=\t)
60	1000	100	rep.num <- c(60, 60); a0s <- round(runif(n = 1000, min = 1, max = 10),0); sig2s <- runif(n = 1000, min = 0.001, max = 100); phis <- runif(n = 1000, min = 0.01, max = 50); nbData <- getReadMatrix.NB(rep.num, a0s, sig2s, phis); ps = phyloseq(otu_table(nbData, taxa_are_rows=TRUE), sample_data(sampledata));	pd_alpha <- estimate_richness(ps, split = TRUE, measures = c(Observed)); bind <- cbind(pd_alpha, sample_data(ps)); f1 <- bind$Group; results <- aov(Observed ~ f1, data=bind); summary(results); pval <- summary(results)[[1]][[Pr(>F)]]; rp = vector('expression', 3); rp[1] = substitute(paste(italic(pvalues)), list(MYOTHERVALUE = format(pval[1])))[2]; rp[2] = substitute(expression(italic(Group) == MYO…	quartz.save(alpha60_1000_100.pdf, type=pdf);	write.table(capture.output(summary(results)), alpha_results60_1000_100.txt);	ps_log2 <- transform_sample_counts(ps,log2); otu_table(ps_log2)[otu_table(ps_log2) < 0.0] <- 0.0; ps.dist <- as.data.frame(as.matrix(phyloseq::distance(ps, method=bray))); f1 <- sample_data(ps)$Group; pm <- adonis2(ps.dist ~ f1, permutations = 999); pval <- pm[[5]]; pd <- betadisper(as.dist(ps.dist), f1); eigen <- eigenvals(pd); pcoa1 <- capture.output(cat(PCoA1 (, scales::percent(eigen[PCoA1]/su…	quartz.save(beta60_1000_100.pdf, type=pdf);	write.table(capture.output(pm), beta_results60_1000_100.txt);	write.table(otu_table(ps), otu_table60_1000_100.txt, sep=\t)
60	1000	50	rep.num <- c(60, 60); a0s <- round(runif(n = 1000, min = 1, max = 10),0); sig2s <- runif(n = 1000, min = 0.001, max = 50); phis <- runif(n = 1000, min = 0.01, max = 50); nbData <- getReadMatrix.NB(rep.num, a0s, sig2s, phis); ps = phyloseq(otu_table(nbData, taxa_are_rows=TRUE), sample_data(sampledata));	pd_alpha <- estimate_richness(ps, split = TRUE, measures = c(Observed)); bind <- cbind(pd_alpha, sample_data(ps)); f1 <- bind$Group; results <- aov(Observed ~ f1, data=bind); summary(results); pval <- summary(results)[[1]][[Pr(>F)]]; rp = vector('expression', 3); rp[1] = substitute(paste(italic(pvalues)), list(MYOTHERVALUE = format(pval[1])))[2]; rp[2] = substitute(expression(italic(Group) == MYO…	quartz.save(alpha60_1000_50.pdf, type=pdf);	write.table(capture.output(summary(results)), alpha_results60_1000_50.txt);	ps_log2 <- transform_sample_counts(ps,log2); otu_table(ps_log2)[otu_table(ps_log2) < 0.0] <- 0.0; ps.dist <- as.data.frame(as.matrix(phyloseq::distance(ps, method=bray))); f1 <- sample_data(ps)$Group; pm <- adonis2(ps.dist ~ f1, permutations = 999); pval <- pm[[5]]; pd <- betadisper(as.dist(ps.dist), f1); eigen <- eigenvals(pd); pcoa1 <- capture.output(cat(PCoA1 (, scales::percent(eigen[PCoA1]/su…	quartz.save(beta60_1000_50.pdf, type=pdf);	write.table(capture.output(pm), beta_results60_1000_50.txt);	write.table(otu_table(ps), otu_table60_1000_50.txt, sep=\t)
60	2000	0.1	rep.num <- c(60, 60); a0s <- round(runif(n = 2000, min = 1, max = 10),0); sig2s <- runif(n = 2000, min = 0.001, max = 0.1); phis <- runif(n = 2000, min = 0.01, max = 50); nbData <- getReadMatrix.NB(rep.num, a0s, sig2s, phis); ps = phyloseq(otu_table(nbData, taxa_are_rows=TRUE), sample_data(sampledata));	pd_alpha <- estimate_richness(ps, split = TRUE, measures = c(Observed)); bind <- cbind(pd_alpha, sample_data(ps)); f1 <- bind$Group; results <- aov(Observed ~ f1, data=bind); summary(results); pval <- summary(results)[[1]][[Pr(>F)]]; rp = vector('expression', 3); rp[1] = substitute(paste(italic(pvalues)), list(MYOTHERVALUE = format(pval[1])))[2]; rp[2] = substitute(expression(italic(Group) == MYO…	quartz.save(alpha60_2000_0.1.pdf, type=pdf);	write.table(capture.output(summary(results)), alpha_results60_2000_0.1.txt);	ps_log2 <- transform_sample_counts(ps,log2); otu_table(ps_log2)[otu_table(ps_log2) < 0.0] <- 0.0; ps.dist <- as.data.frame(as.matrix(phyloseq::distance(ps, method=bray))); f1 <- sample_data(ps)$Group; pm <- adonis2(ps.dist ~ f1, permutations = 999); pval <- pm[[5]]; pd <- betadisper(as.dist(ps.dist), f1); eigen <- eigenvals(pd); pcoa1 <- capture.output(cat(PCoA1 (, scales::percent(eigen[PCoA1]/su…	quartz.save(beta60_2000_0.1.pdf, type=pdf);	write.table(capture.output(pm), beta_results60_2000_0.1.txt);	write.table(otu_table(ps), otu_table60_2000_0.1.txt, sep=\t)
60	2000	1	rep.num <- c(60, 60); a0s <- round(runif(n = 2000, min = 1, max = 10),0); sig2s <- runif(n = 2000, min = 0.001, max = 1); phis <- runif(n = 2000, min = 0.01, max = 50); nbData <- getReadMatrix.NB(rep.num, a0s, sig2s, phis); ps = phyloseq(otu_table(nbData, taxa_are_rows=TRUE), sample_data(sampledata));	pd_alpha <- estimate_richness(ps, split = TRUE, measures = c(Observed)); bind <- cbind(pd_alpha, sample_data(ps)); f1 <- bind$Group; results <- aov(Observed ~ f1, data=bind); summary(results); pval <- summary(results)[[1]][[Pr(>F)]]; rp = vector('expression', 3); rp[1] = substitute(paste(italic(pvalues)), list(MYOTHERVALUE = format(pval[1])))[2]; rp[2] = substitute(expression(italic(Group) == MYO…	quartz.save(alpha60_2000_1.pdf, type=pdf);	write.table(capture.output(summary(results)), alpha_results60_2000_1.txt);	ps_log2 <- transform_sample_counts(ps,log2); otu_table(ps_log2)[otu_table(ps_log2) < 0.0] <- 0.0; ps.dist <- as.data.frame(as.matrix(phyloseq::distance(ps, method=bray))); f1 <- sample_data(ps)$Group; pm <- adonis2(ps.dist ~ f1, permutations = 999); pval <- pm[[5]]; pd <- betadisper(as.dist(ps.dist), f1); eigen <- eigenvals(pd); pcoa1 <- capture.output(cat(PCoA1 (, scales::percent(eigen[PCoA1]/su…	quartz.save(beta60_2000_1.pdf, type=pdf);	write.table(capture.output(pm), beta_results60_2000_1.txt);	write.table(otu_table(ps), otu_table60_2000_1.txt, sep=\t)
60	2000	10	rep.num <- c(60, 60); a0s <- round(runif(n = 2000, min = 1, max = 10),0); sig2s <- runif(n = 2000, min = 0.001, max = 10); phis <- runif(n = 2000, min = 0.01, max = 50); nbData <- getReadMatrix.NB(rep.num, a0s, sig2s, phis); ps = phyloseq(otu_table(nbData, taxa_are_rows=TRUE), sample_data(sampledata));	pd_alpha <- estimate_richness(ps, split = TRUE, measures = c(Observed)); bind <- cbind(pd_alpha, sample_data(ps)); f1 <- bind$Group; results <- aov(Observed ~ f1, data=bind); summary(results); pval <- summary(results)[[1]][[Pr(>F)]]; rp = vector('expression', 3); rp[1] = substitute(paste(italic(pvalues)), list(MYOTHERVALUE = format(pval[1])))[2]; rp[2] = substitute(expression(italic(Group) == MYO…	quartz.save(alpha60_2000_10.pdf, type=pdf);	write.table(capture.output(summary(results)), alpha_results60_2000_10.txt);	ps_log2 <- transform_sample_counts(ps,log2); otu_table(ps_log2)[otu_table(ps_log2) < 0.0] <- 0.0; ps.dist <- as.data.frame(as.matrix(phyloseq::distance(ps, method=bray))); f1 <- sample_data(ps)$Group; pm <- adonis2(ps.dist ~ f1, permutations = 999); pval <- pm[[5]]; pd <- betadisper(as.dist(ps.dist), f1); eigen <- eigenvals(pd); pcoa1 <- capture.output(cat(PCoA1 (, scales::percent(eigen[PCoA1]/su…	quartz.save(beta60_2000_10.pdf, type=pdf);	write.table(capture.output(pm), beta_results60_2000_10.txt);	write.table(otu_table(ps), otu_table60_2000_10.txt, sep=\t)
60	2000	100	rep.num <- c(60, 60); a0s <- round(runif(n = 2000, min = 1, max = 10),0); sig2s <- runif(n = 2000, min = 0.001, max = 100); phis <- runif(n = 2000, min = 0.01, max = 50); nbData <- getReadMatrix.NB(rep.num, a0s, sig2s, phis); ps = phyloseq(otu_table(nbData, taxa_are_rows=TRUE), sample_data(sampledata));	pd_alpha <- estimate_richness(ps, split = TRUE, measures = c(Observed)); bind <- cbind(pd_alpha, sample_data(ps)); f1 <- bind$Group; results <- aov(Observed ~ f1, data=bind); summary(results); pval <- summary(results)[[1]][[Pr(>F)]]; rp = vector('expression', 3); rp[1] = substitute(paste(italic(pvalues)), list(MYOTHERVALUE = format(pval[1])))[2]; rp[2] = substitute(expression(italic(Group) == MYO…	quartz.save(alpha60_2000_100.pdf, type=pdf);	write.table(capture.output(summary(results)), alpha_results60_2000_100.txt);	ps_log2 <- transform_sample_counts(ps,log2); otu_table(ps_log2)[otu_table(ps_log2) < 0.0] <- 0.0; ps.dist <- as.data.frame(as.matrix(phyloseq::distance(ps, method=bray))); f1 <- sample_data(ps)$Group; pm <- adonis2(ps.dist ~ f1, permutations = 999); pval <- pm[[5]]; pd <- betadisper(as.dist(ps.dist), f1); eigen <- eigenvals(pd); pcoa1 <- capture.output(cat(PCoA1 (, scales::percent(eigen[PCoA1]/su…	quartz.save(beta60_2000_100.pdf, type=pdf);	write.table(capture.output(pm), beta_results60_2000_100.txt);	write.table(otu_table(ps), otu_table60_2000_100.txt, sep=\t)
60	2000	50	rep.num <- c(60, 60); a0s <- round(runif(n = 2000, min = 1, max = 10),0); sig2s <- runif(n = 2000, min = 0.001, max = 50); phis <- runif(n = 2000, min = 0.01, max = 50); nbData <- getReadMatrix.NB(rep.num, a0s, sig2s, phis); ps = phyloseq(otu_table(nbData, taxa_are_rows=TRUE), sample_data(sampledata));	pd_alpha <- estimate_richness(ps, split = TRUE, measures = c(Observed)); bind <- cbind(pd_alpha, sample_data(ps)); f1 <- bind$Group; results <- aov(Observed ~ f1, data=bind); summary(results); pval <- summary(results)[[1]][[Pr(>F)]]; rp = vector('expression', 3); rp[1] = substitute(paste(italic(pvalues)), list(MYOTHERVALUE = format(pval[1])))[2]; rp[2] = substitute(expression(italic(Group) == MYO…	quartz.save(alpha60_2000_50.pdf, type=pdf);	write.table(capture.output(summary(results)), alpha_results60_2000_50.txt);	ps_log2 <- transform_sample_counts(ps,log2); otu_table(ps_log2)[otu_table(ps_log2) < 0.0] <- 0.0; ps.dist <- as.data.frame(as.matrix(phyloseq::distance(ps, method=bray))); f1 <- sample_data(ps)$Group; pm <- adonis2(ps.dist ~ f1, permutations = 999); pval <- pm[[5]]; pd <- betadisper(as.dist(ps.dist), f1); eigen <- eigenvals(pd); pcoa1 <- capture.output(cat(PCoA1 (, scales::percent(eigen[PCoA1]/su…	quartz.save(beta60_2000_50.pdf, type=pdf);	write.table(capture.output(pm), beta_results60_2000_50.txt);	write.table(otu_table(ps), otu_table60_2000_50.txt, sep=\t)
60	5000	0.1	rep.num <- c(60, 60); a0s <- round(runif(n = 5000, min = 1, max = 10),0); sig2s <- runif(n = 5000, min = 0.001, max = 0.1); phis <- runif(n = 5000, min = 0.01, max = 50); nbData <- getReadMatrix.NB(rep.num, a0s, sig2s, phis); ps = phyloseq(otu_table(nbData, taxa_are_rows=TRUE), sample_data(sampledata));	pd_alpha <- estimate_richness(ps, split = TRUE, measures = c(Observed)); bind <- cbind(pd_alpha, sample_data(ps)); f1 <- bind$Group; results <- aov(Observed ~ f1, data=bind); summary(results); pval <- summary(results)[[1]][[Pr(>F)]]; rp = vector('expression', 3); rp[1] = substitute(paste(italic(pvalues)), list(MYOTHERVALUE = format(pval[1])))[2]; rp[2] = substitute(expression(italic(Group) == MYO…	quartz.save(alpha60_5000_0.1.pdf, type=pdf);	write.table(capture.output(summary(results)), alpha_results60_5000_0.1.txt);	ps_log2 <- transform_sample_counts(ps,log2); otu_table(ps_log2)[otu_table(ps_log2) < 0.0] <- 0.0; ps.dist <- as.data.frame(as.matrix(phyloseq::distance(ps, method=bray))); f1 <- sample_data(ps)$Group; pm <- adonis2(ps.dist ~ f1, permutations = 999); pval <- pm[[5]]; pd <- betadisper(as.dist(ps.dist), f1); eigen <- eigenvals(pd); pcoa1 <- capture.output(cat(PCoA1 (, scales::percent(eigen[PCoA1]/su…	quartz.save(beta60_5000_0.1.pdf, type=pdf);	write.table(capture.output(pm), beta_results60_5000_0.1.txt);	write.table(otu_table(ps), otu_table60_5000_0.1.txt, sep=\t)
60	5000	1	rep.num <- c(60, 60); a0s <- round(runif(n = 5000, min = 1, max = 10),0); sig2s <- runif(n = 5000, min = 0.001, max = 1); phis <- runif(n = 5000, min = 0.01, max = 50); nbData <- getReadMatrix.NB(rep.num, a0s, sig2s, phis); ps = phyloseq(otu_table(nbData, taxa_are_rows=TRUE), sample_data(sampledata));	pd_alpha <- estimate_richness(ps, split = TRUE, measures = c(Observed)); bind <- cbind(pd_alpha, sample_data(ps)); f1 <- bind$Group; results <- aov(Observed ~ f1, data=bind); summary(results); pval <- summary(results)[[1]][[Pr(>F)]]; rp = vector('expression', 3); rp[1] = substitute(paste(italic(pvalues)), list(MYOTHERVALUE = format(pval[1])))[2]; rp[2] = substitute(expression(italic(Group) == MYO…	quartz.save(alpha60_5000_1.pdf, type=pdf);	write.table(capture.output(summary(results)), alpha_results60_5000_1.txt);	ps_log2 <- transform_sample_counts(ps,log2); otu_table(ps_log2)[otu_table(ps_log2) < 0.0] <- 0.0; ps.dist <- as.data.frame(as.matrix(phyloseq::distance(ps, method=bray))); f1 <- sample_data(ps)$Group; pm <- adonis2(ps.dist ~ f1, permutations = 999); pval <- pm[[5]]; pd <- betadisper(as.dist(ps.dist), f1); eigen <- eigenvals(pd); pcoa1 <- capture.output(cat(PCoA1 (, scales::percent(eigen[PCoA1]/su…	quartz.save(beta60_5000_1.pdf, type=pdf);	write.table(capture.output(pm), beta_results60_5000_1.txt);	write.table(otu_table(ps), otu_table60_5000_1.txt, sep=\t)
60	5000	10	rep.num <- c(60, 60); a0s <- round(runif(n = 5000, min = 1, max = 10),0); sig2s <- runif(n = 5000, min = 0.001, max = 10); phis <- runif(n = 5000, min = 0.01, max = 50); nbData <- getReadMatrix.NB(rep.num, a0s, sig2s, phis); ps = phyloseq(otu_table(nbData, taxa_are_rows=TRUE), sample_data(sampledata));	pd_alpha <- estimate_richness(ps, split = TRUE, measures = c(Observed)); bind <- cbind(pd_alpha, sample_data(ps)); f1 <- bind$Group; results <- aov(Observed ~ f1, data=bind); summary(results); pval <- summary(results)[[1]][[Pr(>F)]]; rp = vector('expression', 3); rp[1] = substitute(paste(italic(pvalues)), list(MYOTHERVALUE = format(pval[1])))[2]; rp[2] = substitute(expression(italic(Group) == MYO…	quartz.save(alpha60_5000_10.pdf, type=pdf);	write.table(capture.output(summary(results)), alpha_results60_5000_10.txt);	ps_log2 <- transform_sample_counts(ps,log2); otu_table(ps_log2)[otu_table(ps_log2) < 0.0] <- 0.0; ps.dist <- as.data.frame(as.matrix(phyloseq::distance(ps, method=bray))); f1 <- sample_data(ps)$Group; pm <- adonis2(ps.dist ~ f1, permutations = 999); pval <- pm[[5]]; pd <- betadisper(as.dist(ps.dist), f1); eigen <- eigenvals(pd); pcoa1 <- capture.output(cat(PCoA1 (, scales::percent(eigen[PCoA1]/su…	quartz.save(beta60_5000_10.pdf, type=pdf);	write.table(capture.output(pm), beta_results60_5000_10.txt);	write.table(otu_table(ps), otu_table60_5000_10.txt, sep=\t)
60	5000	100	rep.num <- c(60, 60); a0s <- round(runif(n = 5000, min = 1, max = 10),0); sig2s <- runif(n = 5000, min = 0.001, max = 100); phis <- runif(n = 5000, min = 0.01, max = 50); nbData <- getReadMatrix.NB(rep.num, a0s, sig2s, phis); ps = phyloseq(otu_table(nbData, taxa_are_rows=TRUE), sample_data(sampledata));	pd_alpha <- estimate_richness(ps, split = TRUE, measures = c(Observed)); bind <- cbind(pd_alpha, sample_data(ps)); f1 <- bind$Group; results <- aov(Observed ~ f1, data=bind); summary(results); pval <- summary(results)[[1]][[Pr(>F)]]; rp = vector('expression', 3); rp[1] = substitute(paste(italic(pvalues)), list(MYOTHERVALUE = format(pval[1])))[2]; rp[2] = substitute(expression(italic(Group) == MYO…	quartz.save(alpha60_5000_100.pdf, type=pdf);	write.table(capture.output(summary(results)), alpha_results60_5000_100.txt);	ps_log2 <- transform_sample_counts(ps,log2); otu_table(ps_log2)[otu_table(ps_log2) < 0.0] <- 0.0; ps.dist <- as.data.frame(as.matrix(phyloseq::distance(ps, method=bray))); f1 <- sample_data(ps)$Group; pm <- adonis2(ps.dist ~ f1, permutations = 999); pval <- pm[[5]]; pd <- betadisper(as.dist(ps.dist), f1); eigen <- eigenvals(pd); pcoa1 <- capture.output(cat(PCoA1 (, scales::percent(eigen[PCoA1]/su…	quartz.save(beta60_5000_100.pdf, type=pdf);	write.table(capture.output(pm), beta_results60_5000_100.txt);	write.table(otu_table(ps), otu_table60_5000_100.txt, sep=\t)
60	5000	50	rep.num <- c(60, 60); a0s <- round(runif(n = 5000, min = 1, max = 10),0); sig2s <- runif(n = 5000, min = 0.001, max = 50); phis <- runif(n = 5000, min = 0.01, max = 50); nbData <- getReadMatrix.NB(rep.num, a0s, sig2s, phis); ps = phyloseq(otu_table(nbData, taxa_are_rows=TRUE), sample_data(sampledata));	pd_alpha <- estimate_richness(ps, split = TRUE, measures = c(Observed)); bind <- cbind(pd_alpha, sample_data(ps)); f1 <- bind$Group; results <- aov(Observed ~ f1, data=bind); summary(results); pval <- summary(results)[[1]][[Pr(>F)]]; rp = vector('expression', 3); rp[1] = substitute(paste(italic(pvalues)), list(MYOTHERVALUE = format(pval[1])))[2]; rp[2] = substitute(expression(italic(Group) == MYO…	quartz.save(alpha60_5000_50.pdf, type=pdf);	write.table(capture.output(summary(results)), alpha_results60_5000_50.txt);	ps_log2 <- transform_sample_counts(ps,log2); otu_table(ps_log2)[otu_table(ps_log2) < 0.0] <- 0.0; ps.dist <- as.data.frame(as.matrix(phyloseq::distance(ps, method=bray))); f1 <- sample_data(ps)$Group; pm <- adonis2(ps.dist ~ f1, permutations = 999); pval <- pm[[5]]; pd <- betadisper(as.dist(ps.dist), f1); eigen <- eigenvals(pd); pcoa1 <- capture.output(cat(PCoA1 (, scales::percent(eigen[PCoA1]/su…	quartz.save(beta60_5000_50.pdf, type=pdf);	write.table(capture.output(pm), beta_results60_5000_50.txt);	write.table(otu_table(ps), otu_table60_5000_50.txt, sep=\t)
