# Supplementary material for: Impact of study design, contamination, and data characteristics on results and interpretation of microbiome studies
Source: mSystems. 2025 Aug 6;10(9):e00408-25. doi: 10.1128/msystems.00408-25 (PMC12456016; doi:10.1128/msystems.00408-25)
Supplement: File S2 — Code used to generate weighted contamination in simulated data sets. [file msystems.00408-25-s0002.txt]

Supplemental File 2. Code used to generate weighted contamination in simulated datasets.
# Required libraries
library(tidyverse)

# Directory with OTU tables
input_dir <- "/Volumes/millera25lab/projects/am_131_contamination_quantification/new_contam2"
output_dir <- file.path(input_dir, "contaminants")
dir.create(output_dir, showWarnings = FALSE)

# Contamination settings
contaminant_levels <- c(1, 5, 10, 100)
lambda <- 5  # Poisson lambda for low-level stochasticity

# ---- Helper Function: Simulate contamination as new OTUs ----
simulate_contamination <- function(df, n_contaminants, lambda = 1) {
  sample_names <- colnames(df)
  
  # Generate Poisson + 1 counts for new contaminant OTUs
  contam_matrix <- matrix(
    rpois(n_contaminants * length(sample_names), lambda = lambda) + 1,
    nrow = n_contaminants,
    ncol = length(sample_names)
  )
  colnames(contam_matrix) <- sample_names
  rownames(contam_matrix) <- paste0("contam_", seq_len(n_contaminants))

  # Append contaminants as new rows
  df_new <- rbind(df, contam_matrix)
  return(df_new)
}

# ---- Process OTU tables ----
otu_files <- list.files(input_dir, pattern = "\\.txt$", full.names = TRUE)

for (file in otu_files) {
  cat("Processing:", basename(file), "\n")
  tryCatch({
    # Load table
    otu_table <- read.delim(file, row.names = 1, check.names = FALSE)

    # Coerce all to numeric
    otu_table[] <- lapply(otu_table, function(x) as.numeric(as.character(x)))

    # Drop empty rows/columns and sanitize
    otu_table <- otu_table[rowSums(is.na(otu_table)) != ncol(otu_table), ]
    otu_table <- otu_table[, colSums(is.na(otu_table)) != nrow(otu_table)]
    rownames(otu_table) <- make.names(rownames(otu_table), unique = TRUE)

    for (n_contaminants in contaminant_levels) {
      cat(sprintf("  Adding %d new contaminant OTUs...\n", n_contaminants))

      contaminated_otu <- simulate_contamination(otu_table, n_contaminants, lambda = lambda)

      cat(sprintf("    → OTUs before: %d | after: %d | total counts: %d\n",
                  nrow(otu_table), nrow(contaminated_otu), sum(contaminated_otu, na.rm = TRUE)))

      # Save output
      file_base <- tools::file_path_sans_ext(basename(file))
      output_file <- file.path(output_dir, sprintf("%s_contaminated_%s.txt", file_base, n_contaminants))
      write.table(contaminated_otu, file = output_file, sep = "\t", quote = FALSE, col.names = NA)
    }

  }, error = function(e) {
    cat("ERROR in", basename(file), ":", conditionMessage(e), "\n")
  })
}
