# Supplementary material for: Impact of study design, contamination, and data characteristics on results and interpretation of microbiome studies
Source: mSystems. 2025 Aug 6;10(9):e00408-25. doi: 10.1128/msystems.00408-25 (PMC12456016; doi:10.1128/msystems.00408-25)
Supplement: File S3 — Code used to generate unweighted contamination in simulated data sets. [file msystems.00408-25-s0003.txt]

Supplemental File 3. Code used to generate unweighted contamination in simulated datasets.
#!/usr/bin/env Rscript

library(tidyverse)

# -------------------------------
# CONFIG
# -------------------------------
input_dir <- "."      # Folder containing original OTU tables
output_dir <- "output"    # Folder to save contaminated tables
map_file <- "map.txt"     # Metadata with Group column

n_contaminants <- 10      # Number of contaminants to add
lambda_high <- 20         # High mean abundance for enriched group
lambda_low <- 1           # Low mean abundance for other group
enriched_group <- "S1"    # Group with higher contaminant abundance

# -------------------------------
# Setup
# -------------------------------
dir.create(output_dir, showWarnings = FALSE)

# Load metadata
metadata <- read.delim(file.path(input_dir, map_file), row.names = 1, check.names = FALSE)

# -------------------------------
# Function: Inject contaminants
# -------------------------------
simulate_contamination <- function(df, n_contaminants, metadata, lambda_high, lambda_low, enriched_group) {
  sample_names <- colnames(df)

  # Filter metadata to match sample names
  metadata <- metadata[rownames(metadata) %in% sample_names, ]

  group_labels <- metadata$Group
  names(group_labels) <- rownames(metadata)

  contam_matrix <- matrix(nrow = n_contaminants, ncol = length(sample_names))
  colnames(contam_matrix) <- sample_names
  rownames(contam_matrix) <- paste0("contam_", seq_len(n_contaminants))

  for (i in seq_along(sample_names)) {
    sample <- sample_names[i]
    group <- group_labels[sample]
    lambda <- ifelse(group == enriched_group, lambda_high, lambda_low)
    contam_matrix[, i] <- rpois(n_contaminants, lambda) + 1
  }

  df_new <- rbind(df, contam_matrix)
  return(df_new)
}

# -------------------------------
# Main loop
# -------------------------------
otu_files <- list.files(input_dir, pattern = "^otu_table.*\\.txt$", full.names = TRUE)

for (otu_file in otu_files) {
  message("📦 Processing: ", basename(otu_file))

  otu_table <- read.delim(otu_file, row.names = 1, check.names = FALSE)

  # Inject contaminants
  contaminated_otu <- simulate_contamination(
    otu_table,
    n_contaminants = n_contaminants,
    metadata = metadata,
    lambda_high = lambda_high,
    lambda_low = lambda_low,
    enriched_group = enriched_group
  )

  # Output
  prefix <- tools::file_path_sans_ext(basename(otu_file))
  outfile <- file.path(output_dir, paste0(prefix, "_contaminated_", n_contaminants, ".txt"))

  write.table(contaminated_otu, file = outfile, sep = "\t", quote = FALSE)
  message("✅ Saved: ", outfile)
}
