# Supplementary material for: Impact of study design, contamination, and data characteristics on results and interpretation of microbiome studies
Source: mSystems. 2025 Aug 6;10(9):e00408-25. doi: 10.1128/msystems.00408-25 (PMC12456016; doi:10.1128/msystems.00408-25)
Supplement: Table S1 — Distribution of taxa in published lists of contaminants. [file msystems.00408-25-s0006.txt]

Table S1. Taxa, listed by genus or lowest assigned taxonomy, reported as contaminants in laboratory reagents, along with the proportion of published lists each taxon was reported in (out of 7).
Taxon	Proportion of published kitome lists
Escherichia	85.71%
Methylobacterium	85.71%
Acinetobacter	71.43%
Chryseobacterium	71.43%
Massilia	71.43%
Pseudomonas	71.43%
Comamonas	57.14%
Corynebacterium	57.14%
Curvibacter	57.14%
Enhydrobacter	57.14%
Herbaspirillum	57.14%
Janthinobacterium	57.14%
Paenibacillus	57.14%
Pelomonas	57.14%
Phyllobacterium	57.14%
Ralstonia	57.14%
Roseomonas	57.14%
Sphingobium	57.14%
Sphingomonas	57.14%
Streptococcus	57.14%
Abiotrophia	42.86%
Acidovorax	42.86%
Actinomyces	42.86%
Afipia	42.86%
Alcanivorax	42.86%
Anaerococcus	42.86%
Arthrobacter	42.86%
Bacillus	42.86%
Bradyrhizobium	42.86%
Brevibacillus	42.86%
Brevundimonas	42.86%
Burkholderia	42.86%
Cupriavidus	42.86%
Enterobacteriaceae	42.86%
Fusobacterium	42.86%
Lactobacillus	42.86%
Leptothrix	42.86%
Mesorhizobium	42.86%
Oxalobacter	42.86%
Prevotella	42.86%
Propionibacterium	42.86%
Rothia	42.86%
Staphylococcus	42.86%
Stenotrophomonas	42.86%
Aquabacterium	28.57%
Atopobium	28.57%
Aurantimonas	28.57%
Azospira	28.57%
Blastococcus	28.57%
Bosea	28.57%
Capnocytophaga	28.57%
Caulobacter	28.57%
Cloacibacterium	28.57%
Clostridium	28.57%
Comamonadaceae	28.57%
Coprococcus	28.57%
Devosia	28.57%
Dialister	28.57%
Duganella	28.57%
Enterobacter	28.57%
Enterococcus	28.57%
Flavobacterium	28.57%
Gemella	28.57%
Geobacillus	28.57%
Granulicatella	28.57%
Haemophilus	28.57%
Halomonas	28.57%
Kingella	28.57%
Klebsiella	28.57%
Kocuria	28.57%
Leptotrichia	28.57%
Limnobacter	28.57%
Megasphaera	28.57%
Microbacterium	28.57%
Micrococcus	28.57%
Neisseria	28.57%
Novosphingobium	28.57%
Paracoccus	28.57%
Pedobacter	28.57%
Polaromonas	28.57%
Porphyromonas	28.57%
Psychrobacter	28.57%
Rhizobium	28.57%
Rhodobacteraceae	28.57%
Rhodococcus	28.57%
Rubellimicrobium	28.57%
Ruminococcus	28.57%
Sediminibacterium	28.57%
Sphingobacterium	28.57%
Sphingomonadaceae	28.57%
Sphingopyxis	28.57%
Undibacterium	28.57%
Variovorax	28.57%
Veillonella	28.57%
Vogesella	28.57%
Xanthomonadaceae	28.57%
Xanthomonas	28.57%
Methylobacterium	14.29%
Aquaspirillum	14.29%
Leptothrix	14.29%
Ralstonia	14.29%
Haemophilus	14.29%
Acinetobacter	14.29%
Stenotrophomonas	14.29%
Peptostreptococcus	14.29%
Brevundimonas	14.29%
Cupriavidus	14.29%
Eubacterium	14.29%
Herbaspirillum	14.29%
Eubacterium	14.29%
Acidovorax	14.29%
Agrobacterium	14.29%
Salmonella	14.29%
Duganella	14.29%
Bacteroidetes	14.29%
Clostridiales	14.29%
Rhizobiales	14.29%
Aphanizomenon	14.29%
Cyanobium	14.29%
Pseudanabaena	14.29%
Clostridium	14.29%
Acetobacteraceae	14.29%
Achromobacter	14.29%
Acidimicrobiia	14.29%
Acidiphilium	14.29%
Acidobacteria	14.29%
Acidobacteriaceae	14.29%
Actinobacteria	14.29%
Actinomarinales	14.29%
Aerococcus	14.29%
Aeromicrobium	14.29%
Aeromonadaceae	14.29%
Aeromonas	14.29%
Aestuariimonas	14.29%
Agrococcus	14.29%
Aidingimonas	14.29%
Akkermansia	14.29%
Albirhodobacter	14.29%
Alcaligenaceae	14.29%
Algoriphagus	14.29%
Alicycliphilus	14.29%
Alicyclobacillus	14.29%
Alistipes	14.29%
Alkanindiges	14.29%
Allobaculum	14.29%
Allorhizobium-Neorhizobium-Pararhizobium-Rhizobium	14.29%
Amaricoccus	14.29%
Aminobacter	14.29%
Ammoniibacillus	14.29%
Anaerobacillus	14.29%
Anaerolineaceae	14.29%
Anaerotruncus	14.29%
Anderseniella	14.29%
Aquicella	14.29%
Arcticiflavibacter	14.29%
Armatimonas	14.29%
Asticcacaulis	14.29%
Azoarcus	14.29%
Bacillaceae	14.29%
Bacillusb	14.29%
Bacteroidaceae	14.29%
Bacteroidales	14.29%
Bacteroides	14.29%
Bauldia	14.29%
Beijerinckia	14.29%
Beijerinckiaceae	14.29%
Beutenbergia	14.29%
Bifidobacterium	14.29%
Blastomonas	14.29%
Blastopirellula	14.29%
Blautia	14.29%
Brachybacterium	14.29%
Bradymonadales	14.29%
Bradyrhizobiaceae	14.29%
Brevibacterium	14.29%
Brochothrix	14.29%
Brucella	14.29%
Burkholderia-Caballeronia-Paraburkholderia	14.29%
Burkholderiaceae	14.29%
Burkholderiales	14.29%
C1-B045	14.29%
Caenimonas	14.29%
Limnoluna	14.29%
Methylopumilus	14.29%
Nomurabacteria	14.29%
Planktophila	14.29%
Thiobios	14.29%
Vogelbacteria	14.29%
Pelagibacter	14.29%
Alysiosphaera	14.29%
Cardiobacterium	14.29%
Catenibacterium	14.29%
Caulobacteraceae	14.29%
Chlamydiales	14.29%
Chloroflexi	14.29%
Chloroplast	14.29%
Christensenella	14.29%
Chthoniobacter	14.29%
Clostridiales	14.29%
Cocleimonas	14.29%
Collinsella	14.29%
Craurococcus	14.29%
Crocinitomicaceae	14.29%
Curtobacterium	14.29%
Cutibacterium	14.29%
Cyanobiaceae	14.29%
Cytophaga	14.29%
DEV007	14.29%
Dechloromonas	14.29%
Deinococcus	14.29%
Delftiae	14.29%
Desulfocapsaceae	14.29%
Desulfopila	14.29%
Desulfosporosinus	14.29%
Desulfuromonadales	14.29%
Diaphorobacter	14.29%
Dietzia	14.29%
Dinghuibacter	14.29%
Dorea	14.29%
Dyadobacter	14.29%
Eggerthella	14.29%
Enterobacterales	14.29%
Erysipelatoclostridium	14.29%
Erysipelothrix	14.29%
Erythrobacter	14.29%
Eubacterium	14.29%
Exiguobacterium	14.29%
Ezakiella	14.29%
Facklamia	14.29%
Faecalibacterium	14.29%
Fastidiosipila	14.29%
Ferruginibacter	14.29%
Fimbriimonadaceae	14.29%
Finegoldia	14.29%
Flavirhabdus	14.29%
Flavobacteriaceae	14.29%
Flavobacteriumd	14.29%
Flavonifractor	14.29%
Fluviicola	14.29%
Frankiales	14.29%
Gaiella	14.29%
Gaiellales	14.29%
Gammaproteobacteria	14.29%
Gemmataceae	14.29%
Gemmatimonadaceae	14.29%
Gemmatimonas	14.29%
Geodermatophilus	14.29%
Georgenia	14.29%
Glaciecola	14.29%
Gordonia	14.29%
Gracilibacteria	14.29%
Granulosicoccus	14.29%
Halioglobus	14.29%
Halocella	14.29%
Halocynthiibacter	14.29%
Helicobacteraceae	14.29%
Hirschia	14.29%
Hoefleae	14.29%
Hydrogenophaga	14.29%
Hydrotalea	14.29%
Hymenobacter	14.29%
Hyphomicrobiaceae	14.29%
Hyphomonas	14.29%
Iamia	14.29%
Ilumatobacter	14.29%
Immundisolibacteraceae	14.29%
Inhella	14.29%
Intestinibacter	14.29%
Intrasporangiaceae	14.29%
Isosphaeraceae	14.29%
Janibacter	14.29%
Johnsonella	14.29%
Kapabacteriales	14.29%
Kosakonia	14.29%
Kytococcus	14.29%
Labrys	14.29%
Lachnoanaerobaculum	14.29%
Lachnoclostridium	14.29%
Lachnospira	14.29%
Lachnospiraceae	14.29%
Lacihabitans	14.29%
Lacinutrix	14.29%
Lactobacillaceae	14.29%
Latilactobacillus	14.29%
Lautropia	14.29%
Lawsonella	14.29%
Limimaricola	14.29%
Limnohabitans	14.29%
Litoreibacter	14.29%
Luteitalea	14.29%
Luteolibacter	14.29%
Lutimonas	14.29%
Lysobacter	14.29%
Maribacter	14.29%
Marinobacter	14.29%
Maritimimonas	14.29%
Marmoricola	14.29%
Meiothermus	14.29%
Melioribacteraceae	14.29%
Methylacidiphilaceae	14.29%
Methylobacterium-Methylorubrum	14.29%
Methylocystis	14.29%
Methylophilaceae	14.29%
Methylophilus	14.29%
Methylopila	14.29%
Methylotenera	14.29%
Methyloversatilis	14.29%
Microbacteriaceae	14.29%
Micrococcaceae	14.29%
Microlunatus	14.29%
Microtrichaceae	14.29%
Microtrichales	14.29%
Mitochondria	14.29%
Moraxellaceae	14.29%
Moryella	14.29%
Mycobacterium	14.29%
Mycoplasmataceae	14.29%
Neisseriaceae	14.29%
Nevskia	14.29%
Nevskiae	14.29%
Niastella	14.29%
Nitrosomonadaceae	14.29%
Nitrospira	14.29%
Nocardioides	14.29%
Noviherbaspirillum	14.29%
Ochrobactrum	14.29%
Octadecabacter	14.29%
Olivibacter	14.29%
Opitutus	14.29%
Ornithinimicrobium	14.29%
Oscillospira	14.29%
Oxalobacteraceae	14.29%
Paeniglutamicibacter	14.29%
Paenirhodobacter	14.29%
Pantoea	14.29%
Papillibacter	14.29%
Parabacteroides	14.29%
Paraperlucidibaca	14.29%
Parasutterella	14.29%
Parcubacteria	14.29%
Parvimonas	14.29%
Patulibacter	14.29%
Pedomicrobium	14.29%
Pedosphaeraceae	14.29%
Peptococcus	14.29%
Peptoniphilaceae	14.29%
Peptoniphilus	14.29%
Peptostreptococcaceae	14.29%
Phycisphaeraceae	14.29%
Pilimelia	14.29%
Pirellula	14.29%
Pirellulaceae	14.29%
Planctomycetota	14.29%
Polynucleobacter	14.29%
Porphyromonadaceae	14.29%
Poseidonibacter	14.29%
Prevotellaceae	14.29%
Propionibacteriaceae	14.29%
Providencia	14.29%
Pseudahrensia	14.29%
Pseudarcicella	14.29%
Pseudoalteromonas	14.29%
Pseudobutyrivibrio	14.29%
Pseudoclavibacter	14.29%
Pseudoflavonifractor	14.29%
Pseudomonadaceae	14.29%
Pseudomonadales	14.29%
Pseudonocardia	14.29%
Pseudorhodobacter	14.29%
Pseudorhodoferax	14.29%
Pseudorhodoplanes	14.29%
Pseudoxanthomonas	14.29%
Quinella	14.29%
Renibacterium	14.29%
Rheinheimera	14.29%
Rhizobacter	14.29%
Rhodobacter	14.29%
Rhodocyclaceae	14.29%
Rhodoferax	14.29%
Rhodopirellula	14.29%
Rickettsiaceae	14.29%
Romboutsia	14.29%
Roseateles	14.29%
Roseburia	14.29%
Roseiflexaceae	14.29%
Roseovarius	14.29%
Ruegeria	14.29%
Ruminiclostridium	14.29%
Ruminococcaceae	14.29%
Saccharimonadales	14.29%
Sandaracinaceae	14.29%
Sandaracinus	14.29%
Sandarakinorhabdus	14.29%
Saprospiraceae	14.29%
Schlegelella	14.29%
Selenomonas	14.29%
Serratia	14.29%
Shewanella	14.29%
Silvanigrellaceae	14.29%
Slackia	14.29%
Smaragdicoccus	14.29%
Solimonadaceae	14.29%
Solirubrobacter	14.29%
Solirubrobacteraceae	14.29%
Solirubrobacterales	14.29%
Solitalea	14.29%
Solobacterium	14.29%
Sphaerotilus	14.29%
Sphingobacteriales	14.29%
Sphingorhabdus	14.29%
Sporichthyaceae	14.29%
Stenotrophobacter	14.29%
Steroidobacter	14.29%
Sulfitobacter	14.29%
Sulfuritale	14.29%
Sulfurovum	14.29%
Tabrizicola	14.29%
Terrimicrobium	14.29%
Thermincola	14.29%
Thermoflavimicrobium	14.29%
Thermoleophilia	14.29%
Thermomonas	14.29%
Thiogranum	14.29%
Thiothrix	14.29%
Thiotrichaceae	14.29%
Tibeticola	14.29%
Trichococcus	14.29%
Tsukamurella	14.29%
Tumebacillus	14.29%
Turicibacter	14.29%
Tyzzerella	14.29%
Ulvibacter	14.29%
Veillonellaceae	14.29%
Verrucomicrobiaceae	14.29%
Verrucomicrobiae	14.29%
Verrucomicrobiales	14.29%
Vibrio	14.29%
Vicinamibacteraceae	14.29%
Vicinamibacterales	14.29%
Wautersiella	14.29%
Woeseia	14.29%
Xanthobacteraceae	14.29%
Xylanibacter	14.29%
Yoonia-Loktanella	14.29%
Kingella	14.29%
